# Supplementary material for: Crystal structure of hexa­kis­(μ2-4-tert-but­oxy-4-oxobut-2-en-2-olato)trizinc
Source: Acta Crystallogr Sect E Struct Rep Online. 2014 Nov 12;70(Pt 12):483–5. doi: 10.1107/S1600536814024337 (PMC4257390; doi:10.1107/S1600536814024337)
Supplement: Supplementary file 1 [file e-70-00483-sup1.cif]

##############################################################################
#                                                                            #
# This CIF contains the data in a paper accepted for publication in          #
# Acta Crystallographica Section E. It conforms to the requirements of       #
# Notes for Authors for Acta Crystallographica Section E, and has been       #
# peer reviewed under the auspices of the IUCr Commission on Journals.       #
#                                                                            #
# Full details of the Crystallographic Information File format               #
# are given in the paper "The Crystallographic Information File (CIF):       #
# a New Standard Archive File for Crystallography" by S. R. Hall, F. H.      #
# Allen and I. D. Brown [Acta Cryst. (1991), A47, 655-685].                  #
#                                                                            #
# The current version of the core CIF dictionary is obtainable from          #
# ftp://ftp.iucr.org/pub/cif_core.dic.                                       #
#                                                                            #
# Software is freely available for graphical display of the structure(s)     #
# in this CIF. For information consult the CIF software page                 #
# http://www.iucr.org/resources/cif/software.                                #
#                                                                            #
# This file may be used for bona fide research purposes within the           #
# scientific community so long as proper attribution is given to the journal # 
# article from which it was obtained.                                        #
#                                                                            #
##############################################################################
data_I
_database_code_depnum_ccdc_archive 'CCDC 997496'
_audit_creation_method     SHELXL-97
_chemical_name_systematic
;\
Hexakis(\m~2~-4-<i>tert</i>-butoxy-4-oxobut-2-en-2-olato)-\
1:2\k^6^<i>O</i>^2^,<i>O</i>^4^:<i>O</i>^2^;\
2:3\k^6^<i>O</i>^2^:<i>O</i>^2^,<i>O</i>^4^;\
1:3\k^3^<i>O</i>^2^,<i>O</i>^4^:<i>O</i>^2^;\
3:1\k^3^<i>O</i>^2^,<i>O</i>^4^:<i>O</i>^2^-trizinc,
;
_chemical_name_common
                        'Trimeric bis(1-<i>tert</i>-butyl acetoacetato)zinc(II)'
_chemical_formula_moiety     'C48 H78 O18 Zn3'
_chemical_formula_sum     'C48 H78 O18 Zn3'
_chemical_formula_iupac     '[Zn3 (C8 H13 O3)6]'
_chemical_formula_weight     1139.21
_chemical_melting_point     ?
_symmetry_cell_setting     monoclinic
_symmetry_space_group_name_H-M     'P 21/n'
_symmetry_space_group_name_hall     '-P 2yn'
loop_
    _symmetry_equiv_pos_as_xyz
    'x, y, z'
    '-x+1/2, y+1/2, -z+1/2'
    '-x, -y, -z'
    'x-1/2, -y-1/2, z-1/2'
_cell_length_a     9.7816(2)
_cell_length_b     16.9347(4)
_cell_length_c     17.5319(4)
_cell_angle_alpha     90.00
_cell_angle_beta     101.0960(10)
_cell_angle_gamma     90.00
_cell_volume     2849.84(11)
_cell_formula_units_Z     2
_cell_measurement_reflns_used     9910
_cell_measurement_theta_min     2.22
_cell_measurement_theta_max     27.43
_cell_measurement_temperature     100.10(10)
_exptl_crystal_description     block
_exptl_crystal_colour     colourless
_exptl_crystal_size_max     0.19
_exptl_crystal_size_mid     0.18
_exptl_crystal_size_min     0.16
_exptl_crystal_density_diffrn     1.328
_exptl_crystal_F_000     1200
_exptl_absorpt_coefficient_mu     1.317
_exptl_absorpt_correction_type     multi-scan
_exptl_absorpt_process_details
;
(SADABS; Bruker, 2001)
;
_exptl_absorpt_correction_T_min     0.792
_exptl_absorpt_correction_T_max     0.814
_exptl_special_details     ?
_diffrn_ambient_temperature     100.10(10)
_diffrn_radiation_type     MoK\a
_diffrn_radiation_wavelength     0.71073
_diffrn_radiation_source     'fine-focus sealed tube'
_diffrn_radiation_monochromator     graphite
_diffrn_measurement_device_type     'Bruker APEXII CCD'
_diffrn_measurement_method     '\f and \w scans'
_diffrn_detector_area_resol_mean     ?
_diffrn_reflns_number     46427
_diffrn_reflns_av_R_equivalents     0.0553
_diffrn_reflns_av_sigmaI/netI     0.0433
_diffrn_reflns_theta_min     1.69
_diffrn_reflns_theta_max     27.89
_diffrn_reflns_theta_full     27.89
_diffrn_measured_fraction_theta_max     0.983
_diffrn_measured_fraction_theta_full     0.983
_diffrn_reflns_limit_h_min     -12
_diffrn_reflns_limit_h_max     12
_diffrn_reflns_limit_k_min     -22
_diffrn_reflns_limit_k_max     22
_diffrn_reflns_limit_l_min     -22
_diffrn_reflns_limit_l_max     22
_refine_special_details
;
Refinement of <i>F</i>^2^ against ALL reflections. The weighted <i>R</i>-factor
<i>wR</i> and goodness of fit <i>S</i> are based on <i>F</i>^2^, conventional
<i>R</i>-factors <i>R</i> are based on <i>F</i>, with <i>F</i> set to zero for
negative <i>F</i>^2^. The threshold expression of <i>F</i>^2^ >
\s(<i>F</i>^2^) is used only for calculating <i>R</i>-factors(gt) <i>etc</i>.
and is not relevant to the choice of reflections for refinement.
<i>R</i>-factors based on <i>F</i>^2^ are statistically about twice as large
as those based on <i>F</i>, and <i>R</i>- factors based on ALL data will be
even larger.
;
_reflns_number_total     6684
_reflns_number_gt     5163
_reflns_threshold_expression     >2sigma(I)
_refine_ls_structure_factor_coef     Fsqd
_refine_ls_matrix_type     full
_refine_ls_R_factor_all     0.0576
_refine_ls_R_factor_gt     0.0351
_refine_ls_wR_factor_gt     0.0590
_refine_ls_wR_factor_ref     0.0649
_refine_ls_goodness_of_fit_ref     1.008
_refine_ls_restrained_S_all     1.008
_refine_ls_number_reflns     6684
_refine_ls_number_parameters     325
_refine_ls_number_restraints     0
_refine_ls_hydrogen_treatment     constr
_refine_ls_weighting_scheme     calc
_refine_ls_weighting_details
         'calc w=1/[\s^2^(Fo^2^)+(0.0222P)^2^+1.7611P] where P=(Fo^2^+2Fc^2^)/3'
_atom_sites_solution_hydrogens     geom
_atom_sites_solution_primary     direct
_atom_sites_solution_secondary     difmap
_refine_ls_shift/su_max     0.000
_refine_ls_shift/su_mean     0.000
_refine_diff_density_max     0.503
_refine_diff_density_min     -0.443
_refine_ls_extinction_method     none
_refine_ls_extinction_coef     ?
loop_
    _atom_type_symbol
    _atom_type_description
    _atom_type_scat_dispersion_real
    _atom_type_scat_dispersion_imag
    _atom_type_scat_source
    'C' 'C' 0.0033 0.0016
                         'International Tables Vol C Tables 4.2.6.8 and 6.1.1.4'
    'H' 'H' 0.0000 0.0000
                         'International Tables Vol C Tables 4.2.6.8 and 6.1.1.4'
    'O' 'O' 0.0106 0.0060
                         'International Tables Vol C Tables 4.2.6.8 and 6.1.1.4'
    'Zn' 'Zn' 0.2839 1.4301
                         'International Tables Vol C Tables 4.2.6.8 and 6.1.1.4'
_computing_data_collection
;
APEX2 (Bruker, 2007)
;
_computing_cell_refinement
;
SAINT (Bruker, 2007)
;
_computing_data_reduction
;
SAINT (Bruker, 2007)
;
_computing_structure_solution
;
SHELXS97 (Sheldrick, 2008)
;
_computing_structure_refinement
;
SHELXL97 (Sheldrick, 2008)
;
_computing_molecular_graphics
;
SHELXTL (Sheldrick, 2008)
;
_computing_publication_material
;
SHELXTL (Sheldrick, 2008) and publCIF (Westrip,
2010)
;
loop_
    _atom_site_type_symbol
    _atom_site_label
    _atom_site_fract_x
    _atom_site_fract_y
    _atom_site_fract_z
    _atom_site_U_iso_or_equiv
    _atom_site_adp_type
    _atom_site_calc_flag
    _atom_site_refinement_flags
    _atom_site_occupancy
    _atom_site_symmetry_multiplicity
    _atom_site_disorder_assembly
    _atom_site_disorder_group
    C C1A -0.2103(2) 0.39839(11) 0.11604(11) 0.0177(4) Uani d . 1 1 . .
    H H1A1 -0.2551 0.4094 0.0621 0.026 Uiso calc R 1 1 . .
    H H1A2 -0.2819 0.3901 0.1474 0.026 Uiso calc R 1 1 . .
    H H1A3 -0.1527 0.3508 0.1178 0.026 Uiso calc R 1 1 . .
    C C2A -0.1204(2) 0.46710(11) 0.14789(10) 0.0147(4) Uani d . 1 1 . .
    C C3A -0.1531(2) 0.51102(11) 0.20747(11) 0.0165(4) Uani d . 1 1 . .
    H H3A -0.2362 0.4981 0.2253 0.020 Uiso calc R 1 1 . .
    C C4A -0.0711(2) 0.57495(11) 0.24470(11) 0.0177(4) Uani d . 1 1 . .
    C C5A -0.0464(2) 0.66654(13) 0.35512(13) 0.0292(5) Uani d . 1 1 . .
    C C6A -0.0251(3) 0.74038(14) 0.31017(16) 0.0435(7) Uani d . 1 1 . .
    H H6A1 0.0407 0.7293 0.2759 0.065 Uiso calc R 1 1 . .
    H H6A2 0.0122 0.7825 0.3466 0.065 Uiso calc R 1 1 . .
    H H6A3 -0.1145 0.7572 0.2789 0.065 Uiso calc R 1 1 . .
    C C7A 0.0896(3) 0.63136(17) 0.39849(14) 0.0413(7) Uani d . 1 1 . .
    H H7A1 0.0707 0.5808 0.4217 0.062 Uiso calc R 1 1 . .
    H H7A2 0.1328 0.6678 0.4396 0.062 Uiso calc R 1 1 . .
    H H7A3 0.1528 0.6228 0.3622 0.062 Uiso calc R 1 1 . .
    C C8A -0.1445(3) 0.68326(16) 0.41048(14) 0.0411(7) Uani d . 1 1 . .
    H H8A1 -0.2339 0.7021 0.3810 0.062 Uiso calc R 1 1 . .
    H H8A2 -0.1037 0.7237 0.4480 0.062 Uiso calc R 1 1 . .
    H H8A3 -0.1593 0.6347 0.4382 0.062 Uiso calc R 1 1 . .
    O O1A -0.01240(13) 0.47876(7) 0.11598(7) 0.0143(3) Uani d . 1 1 . .
    O O2A 0.03767(14) 0.60180(8) 0.22911(8) 0.0189(3) Uani d . 1 1 . .
    O O3A -0.12417(14) 0.60575(8) 0.30361(8) 0.0234(3) Uani d . 1 1 . .
    C C1B -0.1038(2) 0.70210(12) -0.05633(12) 0.0229(5) Uani d . 1 1 . .
    H H1B1 -0.1116 0.6594 -0.0947 0.034 Uiso calc R 1 1 . .
    H H1B2 -0.0830 0.7518 -0.0804 0.034 Uiso calc R 1 1 . .
    H H1B3 -0.1919 0.7072 -0.0380 0.034 Uiso calc R 1 1 . .
    C C2B 0.0115(2) 0.68343(11) 0.01130(11) 0.0161(4) Uani d . 1 1 . .
    C C3B 0.1147(2) 0.73757(11) 0.03455(11) 0.0192(4) Uani d . 1 1 . .
    H H3B 0.1092 0.7863 0.0072 0.023 Uiso calc R 1 1 . .
    C C4B 0.2302(2) 0.72621(12) 0.09693(11) 0.0196(4) Uani d . 1 1 . .
    C C5B 0.4513(2) 0.78613(15) 0.16194(13) 0.0324(6) Uani d . 1 1 . .
    C C6B 0.5420(3) 0.71543(17) 0.15398(16) 0.0478(7) Uani d . 1 1 . .
    H H6B1 0.4963 0.6673 0.1674 0.072 Uiso calc R 1 1 . .
    H H6B2 0.6323 0.7214 0.1891 0.072 Uiso calc R 1 1 . .
    H H6B3 0.5563 0.7118 0.1003 0.072 Uiso calc R 1 1 . .
    C C7B 0.4136(3) 0.79200(16) 0.24149(13) 0.0397(6) Uani d . 1 1 . .
    H H7B1 0.3519 0.8374 0.2428 0.060 Uiso calc R 1 1 . .
    H H7B2 0.4986 0.7989 0.2809 0.060 Uiso calc R 1 1 . .
    H H7B3 0.3660 0.7436 0.2523 0.060 Uiso calc R 1 1 . .
    C C8B 0.5207(3) 0.86205(17) 0.14291(15) 0.0479(7) Uani d . 1 1 . .
    H H8B1 0.5404 0.8586 0.0903 0.072 Uiso calc R 1 1 . .
    H H8B2 0.6081 0.8697 0.1803 0.072 Uiso calc R 1 1 . .
    H H8B3 0.4584 0.9068 0.1459 0.072 Uiso calc R 1 1 . .
    O O1B 0.00269(13) 0.61522(7) 0.04371(7) 0.0155(3) Uani d . 1 1 . .
    O O2B 0.24966(14) 0.67060(8) 0.14360(8) 0.0213(3) Uani d . 1 1 . .
    O O3B 0.32375(16) 0.78496(8) 0.10134(8) 0.0262(3) Uani d . 1 1 . .
    C C1C 0.3522(2) 0.42764(12) -0.00817(11) 0.0202(4) Uani d . 1 1 . .
    H H1C1 0.2679 0.4021 -0.0369 0.030 Uiso calc R 1 1 . .
    H H1C2 0.4259 0.3881 0.0059 0.030 Uiso calc R 1 1 . .
    H H1C3 0.3830 0.4684 -0.0408 0.030 Uiso calc R 1 1 . .
    C C2C 0.3212(2) 0.46499(11) 0.06449(11) 0.0156(4) Uani d . 1 1 . .
    C C3C 0.4103(2) 0.45240(12) 0.13380(11) 0.0184(4) Uani d . 1 1 . .
    H H3C 0.4914 0.4219 0.1326 0.022 Uiso calc R 1 1 . .
    C C4C 0.3921(2) 0.48114(11) 0.20774(11) 0.0173(4) Uani d . 1 1 . .
    C C5C 0.5028(2) 0.48454(13) 0.34655(11) 0.0241(5) Uani d . 1 1 . .
    C C6C 0.3813(3) 0.44889(15) 0.37630(13) 0.0361(6) Uani d . 1 1 . .
    H H6C1 0.2944 0.4734 0.3497 0.054 Uiso calc R 1 1 . .
    H H6C2 0.3931 0.4582 0.4324 0.054 Uiso calc R 1 1 . .
    H H6C3 0.3777 0.3919 0.3662 0.054 Uiso calc R 1 1 . .
    C C7C 0.5079(3) 0.57363(14) 0.35287(13) 0.0332(6) Uani d . 1 1 . .
    H H7C1 0.5825 0.5939 0.3281 0.050 Uiso calc R 1 1 . .
    H H7C2 0.5261 0.5890 0.4078 0.050 Uiso calc R 1 1 . .
    H H7C3 0.4185 0.5958 0.3268 0.050 Uiso calc R 1 1 . .
    C C8C 0.6401(3) 0.44877(17) 0.38744(13) 0.0414(7) Uani d . 1 1 . .
    H H8C1 0.6369 0.3913 0.3807 0.062 Uiso calc R 1 1 . .
    H H8C2 0.6555 0.4615 0.4430 0.062 Uiso calc R 1 1 . .
    H H8C3 0.7165 0.4705 0.3650 0.062 Uiso calc R 1 1 . .
    O O1C 0.21038(13) 0.50872(7) 0.05551(7) 0.0145(3) Uani d . 1 1 . .
    O O2C 0.29297(14) 0.52003(8) 0.22220(7) 0.0190(3) Uani d . 1 1 . .
    O O3C 0.49833(14) 0.46044(9) 0.26487(7) 0.0224(3) Uani d . 1 1 . .
    Zn Zn1 0.0000 0.5000 0.0000 0.01268(8) Uani d S 1 2 . .
    Zn Zn2 0.13652(2) 0.569725(13) 0.143328(12) 0.01373(6) Uani d . 1 1 . .
loop_
    _atom_site_aniso_label
    _atom_site_aniso_U_11
    _atom_site_aniso_U_22
    _atom_site_aniso_U_33
    _atom_site_aniso_U_12
    _atom_site_aniso_U_13
    _atom_site_aniso_U_23
    C1A 0.0141(10) 0.0179(10) 0.0215(10) -0.0006(8) 0.0048(8) -0.0010(8)
    C2A 0.0126(10) 0.0164(9) 0.0136(9) 0.0025(8) -0.0009(8) 0.0034(8)
    C3A 0.0109(10) 0.0210(10) 0.0181(10) -0.0011(8) 0.0044(8) -0.0014(8)
    C4A 0.0170(11) 0.0199(10) 0.0161(10) 0.0056(8) 0.0030(8) 0.0000(8)
    C5A 0.0246(13) 0.0342(13) 0.0299(12) -0.0067(10) 0.0080(10) -0.0206(10)
    C6A 0.0477(17) 0.0286(13) 0.0594(18) -0.0070(12) 0.0230(14) -0.0190(12)
    C7A 0.0283(14) 0.0616(17) 0.0322(13) -0.0047(13) 0.0013(11) -0.0212(13)
    C8A 0.0341(15) 0.0528(16) 0.0400(14) -0.0087(12) 0.0164(12) -0.0289(13)
    O1A 0.0111(7) 0.0171(7) 0.0148(7) -0.0019(5) 0.0025(5) -0.0005(5)
    O2A 0.0153(8) 0.0217(7) 0.0205(7) -0.0023(6) 0.0056(6) -0.0053(6)
    O3A 0.0185(8) 0.0303(8) 0.0233(8) -0.0032(6) 0.0086(6) -0.0120(6)
    C1B 0.0229(12) 0.0210(10) 0.0234(11) 0.0020(9) 0.0008(9) 0.0035(9)
    C2B 0.0155(10) 0.0157(9) 0.0189(10) 0.0026(8) 0.0076(8) -0.0005(8)
    C3B 0.0239(12) 0.0163(10) 0.0185(10) -0.0011(8) 0.0068(9) 0.0004(8)
    C4B 0.0213(12) 0.0200(10) 0.0195(10) -0.0048(9) 0.0091(9) -0.0084(8)
    C5B 0.0260(13) 0.0453(14) 0.0257(12) -0.0196(11) 0.0041(10) -0.0120(11)
    C6B 0.0231(14) 0.0657(19) 0.0529(17) -0.0094(13) 0.0036(12) -0.0180(15)
    C7B 0.0401(16) 0.0516(16) 0.0268(13) -0.0213(13) 0.0051(11) -0.0135(12)
    C8B 0.0465(17) 0.0585(18) 0.0406(15) -0.0358(15) 0.0129(13) -0.0154(13)
    O1B 0.0140(7) 0.0139(6) 0.0181(7) -0.0001(5) 0.0023(6) -0.0006(5)
    O2B 0.0201(8) 0.0214(7) 0.0213(7) -0.0061(6) 0.0009(6) -0.0016(6)
    O3B 0.0282(9) 0.0270(8) 0.0235(8) -0.0154(7) 0.0055(7) -0.0061(6)
    C1C 0.0163(11) 0.0242(10) 0.0199(10) 0.0033(9) 0.0029(8) -0.0028(9)
    C2C 0.0105(10) 0.0150(9) 0.0221(10) -0.0025(8) 0.0051(8) -0.0002(8)
    C3C 0.0127(10) 0.0225(10) 0.0198(10) 0.0044(8) 0.0024(8) -0.0014(8)
    C4C 0.0139(11) 0.0179(10) 0.0189(10) -0.0014(8) -0.0001(8) 0.0037(8)
    C5C 0.0205(12) 0.0362(13) 0.0136(10) 0.0052(9) -0.0018(9) 0.0002(9)
    C6C 0.0389(15) 0.0461(15) 0.0232(12) -0.0007(12) 0.0060(11) 0.0085(10)
    C7C 0.0307(14) 0.0380(13) 0.0270(12) -0.0034(11) -0.0044(10) -0.0067(10)
    C8C 0.0358(15) 0.0634(18) 0.0208(12) 0.0200(13) -0.0054(11) 0.0003(12)
    O1C 0.0100(7) 0.0175(7) 0.0153(7) 0.0013(5) 0.0008(5) -0.0022(5)
    O2C 0.0152(8) 0.0240(7) 0.0167(7) 0.0039(6) 0.0006(6) -0.0015(6)
    O3C 0.0168(8) 0.0319(8) 0.0161(7) 0.0092(6) -0.0027(6) 0.0001(6)
    Zn1 0.01010(16) 0.01458(15) 0.01283(15) -0.00013(13) 0.00090(12)
                                                                    -0.00181(12)
    Zn2 0.01023(12) 0.01621(11) 0.01412(11) -0.00051(9) 0.00074(8) -0.00224(9)
_geom_special_details
;
All e.s.d.'s (except the e.s.d. in the dihedral angle between two l.s. planes)
are estimated using the full covariance matrix. The cell e.s.d.'s are taken
into account individually in the estimation of e.s.d.'s in distances, angles
and torsion angles; correlations between e.s.d.'s in cell parameters are only
used when they are defined by crystal symmetry. An approximate (isotropic)
treatment of cell e.s.d.'s is used for estimating e.s.d.'s involving l.s.
planes.
;
loop_
    _geom_bond_atom_site_label_1
    _geom_bond_atom_site_label_2
    _geom_bond_site_symmetry_2
    _geom_bond_distance
    _geom_bond_publ_flag
    C1A C2A . 1.500(3) ?
    C1A H1A1 . 0.9800 ?
    C1A H1A2 . 0.9800 ?
    C1A H1A3 . 0.9800 ?
    C2A O1A . 1.302(2) ?
    C2A C3A . 1.369(3) ?
    C3A C4A . 1.428(3) ?
    C3A H3A . 0.9500 ?
    C4A O2A . 1.235(2) ?
    C4A O3A . 1.347(2) ?
    C5A O3A . 1.480(2) ?
    C5A C6A . 1.514(3) ?
    C5A C8A . 1.518(3) ?
    C5A C7A . 1.520(3) ?
    C6A H6A1 . 0.9800 ?
    C6A H6A2 . 0.9800 ?
    C6A H6A3 . 0.9800 ?
    C7A H7A1 . 0.9800 ?
    C7A H7A2 . 0.9800 ?
    C7A H7A3 . 0.9800 ?
    C8A H8A1 . 0.9800 ?
    C8A H8A2 . 0.9800 ?
    C8A H8A3 . 0.9800 ?
    O1A Zn1 . 2.0913(12) y
    O1A Zn2 . 2.1109(12) y
    O2A Zn2 . 2.0129(13) y
    C1B C2B . 1.505(3) ?
    C1B H1B1 . 0.9800 ?
    C1B H1B2 . 0.9800 ?
    C1B H1B3 . 0.9800 ?
    C2B O1B . 1.298(2) ?
    C2B C3B . 1.367(3) ?
    C3B C4B . 1.426(3) ?
    C3B H3B . 0.9500 ?
    C4B O2B . 1.238(2) ?
    C4B O3B . 1.344(2) ?
    C5B O3B . 1.475(3) ?
    C5B C7B . 1.513(3) ?
    C5B C6B . 1.513(4) ?
    C5B C8B . 1.521(3) ?
    C6B H6B1 . 0.9800 ?
    C6B H6B2 . 0.9800 ?
    C6B H6B3 . 0.9800 ?
    C7B H7B1 . 0.9800 ?
    C7B H7B2 . 0.9800 ?
    C7B H7B3 . 0.9800 ?
    C8B H8B1 . 0.9800 ?
    C8B H8B2 . 0.9800 ?
    C8B H8B3 . 0.9800 ?
    O1B Zn1 . 2.0945(12) y
    O1B Zn2 . 2.1160(13) y
    O2B Zn2 . 2.0349(13) y
    C1C C2C . 1.505(3) ?
    C1C H1C1 . 0.9800 ?
    C1C H1C2 . 0.9800 ?
    C1C H1C3 . 0.9800 ?
    C2C O1C . 1.297(2) ?
    C2C C3C . 1.369(3) ?
    C3C C4C . 1.428(3) ?
    C3C H3C . 0.9500 ?
    C4C O2C . 1.238(2) ?
    C4C O3C . 1.344(2) ?
    C5C O3C . 1.482(2) ?
    C5C C6C . 1.512(3) ?
    C5C C7C . 1.513(3) ?
    C5C C8C . 1.522(3) ?
    C6C H6C1 . 0.9800 ?
    C6C H6C2 . 0.9800 ?
    C6C H6C3 . 0.9800 ?
    C7C H7C1 . 0.9800 ?
    C7C H7C2 . 0.9800 ?
    C7C H7C3 . 0.9800 ?
    C8C H8C1 . 0.9800 ?
    C8C H8C2 . 0.9800 ?
    C8C H8C3 . 0.9800 ?
    O1C Zn2 . 2.0947(12) y
    O1C Zn1 . 2.1054(12) y
    O2C Zn2 . 2.0365(13) y
    Zn1 O1A 3_565 2.0913(12) ?
    Zn1 O1B 3_565 2.0945(12) ?
    Zn1 O1C 3_565 2.1054(12) ?
    Zn1 Zn2 3_565 2.8636(2) ?
    Zn1 Zn2 . 2.8636(2) ?
loop_
    _geom_angle_atom_site_label_1
    _geom_angle_atom_site_label_2
    _geom_angle_atom_site_label_3
    _geom_angle_site_symmetry_1
    _geom_angle_site_symmetry_3
    _geom_angle
    _geom_angle_publ_flag
    C2A C1A H1A1 . . 109.5 ?
    C2A C1A H1A2 . . 109.5 ?
    H1A1 C1A H1A2 . . 109.5 ?
    C2A C1A H1A3 . . 109.5 ?
    H1A1 C1A H1A3 . . 109.5 ?
    H1A2 C1A H1A3 . . 109.5 ?
    O1A C2A C3A . . 124.97(17) ?
    O1A C2A C1A . . 115.07(16) ?
    C3A C2A C1A . . 119.94(18) ?
    C2A C3A C4A . . 124.55(18) ?
    C2A C3A H3A . . 117.7 ?
    C4A C3A H3A . . 117.7 ?
    O2A C4A O3A . . 120.16(18) ?
    O2A C4A C3A . . 127.59(18) ?
    O3A C4A C3A . . 112.25(17) ?
    O3A C5A C6A . . 111.28(18) ?
    O3A C5A C8A . . 101.87(17) ?
    C6A C5A C8A . . 110.2(2) ?
    O3A C5A C7A . . 109.28(18) ?
    C6A C5A C7A . . 112.9(2) ?
    C8A C5A C7A . . 110.7(2) ?
    C5A C6A H6A1 . . 109.5 ?
    C5A C6A H6A2 . . 109.5 ?
    H6A1 C6A H6A2 . . 109.5 ?
    C5A C6A H6A3 . . 109.5 ?
    H6A1 C6A H6A3 . . 109.5 ?
    H6A2 C6A H6A3 . . 109.5 ?
    C5A C7A H7A1 . . 109.5 ?
    C5A C7A H7A2 . . 109.5 ?
    H7A1 C7A H7A2 . . 109.5 ?
    C5A C7A H7A3 . . 109.5 ?
    H7A1 C7A H7A3 . . 109.5 ?
    H7A2 C7A H7A3 . . 109.5 ?
    C5A C8A H8A1 . . 109.5 ?
    C5A C8A H8A2 . . 109.5 ?
    H8A1 C8A H8A2 . . 109.5 ?
    C5A C8A H8A3 . . 109.5 ?
    H8A1 C8A H8A3 . . 109.5 ?
    H8A2 C8A H8A3 . . 109.5 ?
    C2A O1A Zn1 . . 130.34(11) ?
    C2A O1A Zn2 . . 126.49(11) ?
    Zn1 O1A Zn2 . . 85.91(5) ?
    C4A O2A Zn2 . . 128.62(13) ?
    C4A O3A C5A . . 120.56(16) ?
    C2B C1B H1B1 . . 109.5 ?
    C2B C1B H1B2 . . 109.5 ?
    H1B1 C1B H1B2 . . 109.5 ?
    C2B C1B H1B3 . . 109.5 ?
    H1B1 C1B H1B3 . . 109.5 ?
    H1B2 C1B H1B3 . . 109.5 ?
    O1B C2B C3B . . 125.05(18) ?
    O1B C2B C1B . . 115.42(17) ?
    C3B C2B C1B . . 119.53(17) ?
    C2B C3B C4B . . 124.67(18) ?
    C2B C3B H3B . . 117.7 ?
    C4B C3B H3B . . 117.7 ?
    O2B C4B O3B . . 120.59(18) ?
    O2B C4B C3B . . 127.44(18) ?
    O3B C4B C3B . . 111.98(17) ?
    O3B C5B C7B . . 110.05(19) ?
    O3B C5B C6B . . 110.66(18) ?
    C7B C5B C6B . . 112.9(2) ?
    O3B C5B C8B . . 101.83(19) ?
    C7B C5B C8B . . 110.2(2) ?
    C6B C5B C8B . . 110.7(2) ?
    C5B C6B H6B1 . . 109.5 ?
    C5B C6B H6B2 . . 109.5 ?
    H6B1 C6B H6B2 . . 109.5 ?
    C5B C6B H6B3 . . 109.5 ?
    H6B1 C6B H6B3 . . 109.5 ?
    H6B2 C6B H6B3 . . 109.5 ?
    C5B C7B H7B1 . . 109.5 ?
    C5B C7B H7B2 . . 109.5 ?
    H7B1 C7B H7B2 . . 109.5 ?
    C5B C7B H7B3 . . 109.5 ?
    H7B1 C7B H7B3 . . 109.5 ?
    H7B2 C7B H7B3 . . 109.5 ?
    C5B C8B H8B1 . . 109.5 ?
    C5B C8B H8B2 . . 109.5 ?
    H8B1 C8B H8B2 . . 109.5 ?
    C5B C8B H8B3 . . 109.5 ?
    H8B1 C8B H8B3 . . 109.5 ?
    H8B2 C8B H8B3 . . 109.5 ?
    C2B O1B Zn1 . . 131.79(12) ?
    C2B O1B Zn2 . . 127.07(12) ?
    Zn1 O1B Zn2 . . 85.70(5) ?
    C4B O2B Zn2 . . 128.51(13) ?
    C4B O3B C5B . . 121.57(17) ?
    C2C C1C H1C1 . . 109.5 ?
    C2C C1C H1C2 . . 109.5 ?
    H1C1 C1C H1C2 . . 109.5 ?
    C2C C1C H1C3 . . 109.5 ?
    H1C1 C1C H1C3 . . 109.5 ?
    H1C2 C1C H1C3 . . 109.5 ?
    O1C C2C C3C . . 124.84(18) ?
    O1C C2C C1C . . 115.93(16) ?
    C3C C2C C1C . . 119.22(17) ?
    C2C C3C C4C . . 125.66(18) ?
    C2C C3C H3C . . 117.2 ?
    C4C C3C H3C . . 117.2 ?
    O2C C4C O3C . . 120.67(17) ?
    O2C C4C C3C . . 127.38(18) ?
    O3C C4C C3C . . 111.94(17) ?
    O3C C5C C6C . . 110.16(17) ?
    O3C C5C C7C . . 109.87(17) ?
    C6C C5C C7C . . 113.0(2) ?
    O3C C5C C8C . . 101.81(16) ?
    C6C C5C C8C . . 111.08(19) ?
    C7C C5C C8C . . 110.4(2) ?
    C5C C6C H6C1 . . 109.5 ?
    C5C C6C H6C2 . . 109.5 ?
    H6C1 C6C H6C2 . . 109.5 ?
    C5C C6C H6C3 . . 109.5 ?
    H6C1 C6C H6C3 . . 109.5 ?
    H6C2 C6C H6C3 . . 109.5 ?
    C5C C7C H7C1 . . 109.5 ?
    C5C C7C H7C2 . . 109.5 ?
    H7C1 C7C H7C2 . . 109.5 ?
    C5C C7C H7C3 . . 109.5 ?
    H7C1 C7C H7C3 . . 109.5 ?
    H7C2 C7C H7C3 . . 109.5 ?
    C5C C8C H8C1 . . 109.5 ?
    C5C C8C H8C2 . . 109.5 ?
    H8C1 C8C H8C2 . . 109.5 ?
    C5C C8C H8C3 . . 109.5 ?
    H8C1 C8C H8C3 . . 109.5 ?
    H8C2 C8C H8C3 . . 109.5 ?
    C2C O1C Zn2 . . 126.21(12) ?
    C2C O1C Zn1 . . 137.37(12) ?
    Zn2 O1C Zn1 . . 85.97(5) ?
    C4C O2C Zn2 . . 126.63(12) ?
    C4C O3C C5C . . 121.54(15) ?
    O1A Zn1 O1A 3_565 . 180.00(7) n
    O1A Zn1 O1B 3_565 3_565 78.67(5) n
    O1A Zn1 O1B . 3_565 101.33(5) n
    O1A Zn1 O1B 3_565 . 101.33(5) n
    O1A Zn1 O1B . . 78.67(5) n
    O1B Zn1 O1B 3_565 . 180.00(7) n
    O1A Zn1 O1C 3_565 3_565 78.29(5) n
    O1A Zn1 O1C . 3_565 101.71(5) n
    O1B Zn1 O1C 3_565 3_565 79.82(5) n
    O1B Zn1 O1C . 3_565 100.18(5) n
    O1A Zn1 O1C 3_565 . 101.71(5) n
    O1A Zn1 O1C . . 78.29(5) n
    O1B Zn1 O1C 3_565 . 100.18(5) n
    O1B Zn1 O1C . . 79.82(5) n
    O1C Zn1 O1C 3_565 . 180.0 n
    O1A Zn1 Zn2 3_565 3_565 47.33(3) ?
    O1A Zn1 Zn2 . 3_565 132.67(3) ?
    O1B Zn1 Zn2 3_565 3_565 47.47(3) ?
    O1B Zn1 Zn2 . 3_565 132.53(3) ?
    O1C Zn1 Zn2 3_565 3_565 46.86(3) ?
    O1C Zn1 Zn2 . 3_565 133.14(3) ?
    O1A Zn1 Zn2 3_565 . 132.67(3) ?
    O1A Zn1 Zn2 . . 47.33(3) ?
    O1B Zn1 Zn2 3_565 . 132.53(3) ?
    O1B Zn1 Zn2 . . 47.47(3) ?
    O1C Zn1 Zn2 3_565 . 133.14(3) ?
    O1C Zn1 Zn2 . . 46.86(3) ?
    Zn2 Zn1 Zn2 3_565 . 180.000(5) ?
    O2A Zn2 O2B . . 96.37(5) n
    O2A Zn2 O2C . . 90.60(5) n
    O2B Zn2 O2C . . 90.47(6) n
    O2A Zn2 O1C . . 164.90(5) n
    O2B Zn2 O1C . . 98.71(5) n
    O2C Zn2 O1C . . 88.56(5) n
    O2A Zn2 O1A . . 87.53(5) n
    O2B Zn2 O1A . . 164.65(5) n
    O2C Zn2 O1A . . 104.37(5) n
    O1C Zn2 O1A . . 78.09(5) n
    O2A Zn2 O1B . . 102.04(5) n
    O2B Zn2 O1B . . 86.91(5) n
    O2C Zn2 O1B . . 167.30(5) n
    O1C Zn2 O1B . . 79.57(5) n
    O1A Zn2 O1B . . 77.76(5) .
    O2A Zn2 Zn1 . . 123.85(4) ?
    O2B Zn2 Zn1 . . 120.65(4) ?
    O2C Zn2 Zn1 . . 126.01(4) ?
    O1C Zn2 Zn1 . . 47.17(3) ?
    O1A Zn2 Zn1 . . 46.76(3) ?
    O1B Zn2 Zn1 . . 46.83(3) ?
loop_
    _geom_torsion_atom_site_label_1
    _geom_torsion_atom_site_label_2
    _geom_torsion_atom_site_label_3
    _geom_torsion_atom_site_label_4
    _geom_torsion_site_symmetry_1
    _geom_torsion_site_symmetry_2
    _geom_torsion_site_symmetry_3
    _geom_torsion_site_symmetry_4
    _geom_torsion
    _geom_torsion_publ_flag
    O1A C2A C3A C4A . . . . -1.7(3) ?
    C1A C2A C3A C4A . . . . 176.66(18) ?
    C2A C3A C4A O2A . . . . 1.7(3) ?
    C2A C3A C4A O3A . . . . -177.40(18) ?
    C3A C2A O1A Zn1 . . . . -123.31(18) ?
    C1A C2A O1A Zn1 . . . . 58.2(2) ?
    C3A C2A O1A Zn2 . . . . -2.5(3) ?
    C1A C2A O1A Zn2 . . . . 179.04(11) ?
    O3A C4A O2A Zn2 . . . . -178.06(12) ?
    C3A C4A O2A Zn2 . . . . 2.9(3) ?
    O2A C4A O3A C5A . . . . -6.0(3) ?
    C3A C4A O3A C5A . . . . 173.15(17) ?
    C6A C5A O3A C4A . . . . 62.1(2) ?
    C8A C5A O3A C4A . . . . 179.56(18) ?
    C7A C5A O3A C4A . . . . -63.3(2) ?
    O1B C2B C3B C4B . . . . 1.6(3) ?
    C1B C2B C3B C4B . . . . -179.05(19) ?
    C2B C3B C4B O2B . . . . -7.0(3) ?
    C2B C3B C4B O3B . . . . 172.85(18) ?
    C3B C2B O1B Zn1 . . . . -120.29(19) ?
    C1B C2B O1B Zn1 . . . . 60.3(2) ?
    C3B C2B O1B Zn2 . . . . 3.0(3) ?
    C1B C2B O1B Zn2 . . . . -176.35(12) ?
    O3B C4B O2B Zn2 . . . . -173.15(12) ?
    C3B C4B O2B Zn2 . . . . 6.6(3) ?
    O2B C4B O3B C5B . . . . -0.8(3) ?
    C3B C4B O3B C5B . . . . 179.42(17) ?
    C7B C5B O3B C4B . . . . -63.1(3) ?
    C6B C5B O3B C4B . . . . 62.3(3) ?
    C8B C5B O3B C4B . . . . -179.99(18) ?
    O1C C2C C3C C4C . . . . 3.9(3) ?
    C1C C2C C3C C4C . . . . -177.37(18) ?
    C2C C3C C4C O2C . . . . 1.8(3) ?
    C2C C3C C4C O3C . . . . -178.79(19) ?
    C3C C2C O1C Zn2 . . . . -1.0(3) ?
    C1C C2C O1C Zn2 . . . . -179.76(12) ?
    C3C C2C O1C Zn1 . . . . -132.84(18) ?
    C1C C2C O1C Zn1 . . . . 48.4(2) ?
    O3C C4C O2C Zn2 . . . . 171.06(12) ?
    C3C C4C O2C Zn2 . . . . -9.6(3) ?
    O2C C4C O3C C5C . . . . -1.3(3) ?
    C3C C4C O3C C5C . . . . 179.26(17) ?
    C6C C5C O3C C4C . . . . 62.8(2) ?
    C7C C5C O3C C4C . . . . -62.3(2) ?
    C8C C5C O3C C4C . . . . -179.26(19) ?
    C2A O1A Zn1 O1B . . . 3_565 -84.97(15) ?
    Zn2 O1A Zn1 O1B . . . 3_565 138.85(5) ?
    C2A O1A Zn1 O1B . . . . 95.03(15) ?
    Zn2 O1A Zn1 O1B . . . . -41.15(5) ?
    C2A O1A Zn1 O1C . . . 3_565 -3.17(16) ?
    Zn2 O1A Zn1 O1C . . . 3_565 -139.35(4) ?
    C2A O1A Zn1 O1C . . . . 176.83(16) ?
    Zn2 O1A Zn1 O1C . . . . 40.65(4) ?
    C2A O1A Zn1 Zn2 . . . 3_565 -43.82(16) ?
    Zn2 O1A Zn1 Zn2 . . . 3_565 180.0 ?
    C2A O1A Zn1 Zn2 . . . . 136.18(16) ?
    C2B O1B Zn1 O1A . . . 3_565 -0.92(17) ?
    Zn2 O1B Zn1 O1A . . . 3_565 -138.95(4) ?
    C2B O1B Zn1 O1A . . . . 179.08(17) ?
    Zn2 O1B Zn1 O1A . . . . 41.05(5) ?
    C2B O1B Zn1 O1C . . . 3_565 -80.89(16) ?
    Zn2 O1B Zn1 O1C . . . 3_565 141.08(4) ?
    C2B O1B Zn1 O1C . . . . 99.11(16) ?
    Zn2 O1B Zn1 O1C . . . . -38.92(4) ?
    C2B O1B Zn1 Zn2 . . . 3_565 -41.97(18) ?
    Zn2 O1B Zn1 Zn2 . . . 3_565 180.0 ?
    C2B O1B Zn1 Zn2 . . . . 138.03(18) ?
    C2C O1C Zn1 O1A . . . 3_565 -78.11(18) ?
    Zn2 O1C Zn1 O1A . . . 3_565 138.97(4) ?
    C2C O1C Zn1 O1A . . . . 101.89(18) ?
    Zn2 O1C Zn1 O1A . . . . -41.03(4) ?
    C2C O1C Zn1 O1B . . . 3_565 2.29(18) ?
    Zn2 O1C Zn1 O1B . . . 3_565 -140.63(5) ?
    C2C O1C Zn1 O1B . . . . -177.71(18) ?
    Zn2 O1C Zn1 O1B . . . . 39.37(5) ?
    C2C O1C Zn1 Zn2 . . . 3_565 -37.08(19) ?
    Zn2 O1C Zn1 Zn2 . . . 3_565 180.0 ?
    C2C O1C Zn1 Zn2 . . . . 142.92(19) ?
    C4A O2A Zn2 O2B . . . . 160.19(16) ?
    C4A O2A Zn2 O2C . . . . -109.27(17) ?
    C4A O2A Zn2 O1C . . . . -22.6(3) ?
    C4A O2A Zn2 O1A . . . . -4.92(16) ?
    C4A O2A Zn2 O1B . . . . 72.01(17) ?
    C4A O2A Zn2 Zn1 . . . . 26.37(18) ?
    C4B O2B Zn2 O2A . . . . -103.74(17) ?
    C4B O2B Zn2 O2C . . . . 165.60(17) ?
    C4B O2B Zn2 O1C . . . . 76.99(17) ?
    C4B O2B Zn2 O1A . . . . 0.3(3) ?
    C4B O2B Zn2 O1B . . . . -1.96(16) ?
    C4B O2B Zn2 Zn1 . . . . 32.11(18) ?
    C4C O2C Zn2 O2A . . . . 173.95(16) ?
    C4C O2C Zn2 O2B . . . . -89.67(16) ?
    C4C O2C Zn2 O1C . . . . 9.03(16) ?
    C4C O2C Zn2 O1A . . . . 86.35(16) ?
    C4C O2C Zn2 O1B . . . . -11.7(3) ?
    C4C O2C Zn2 Zn1 . . . . 39.83(17) ?
    C2C O1C Zn2 O2A . . . . -90.9(2) ?
    Zn1 O1C Zn2 O2A . . . . 58.7(2) ?
    C2C O1C Zn2 O2B . . . . 86.27(14) ?
    Zn1 O1C Zn2 O2B . . . . -124.14(5) ?
    C2C O1C Zn2 O2C . . . . -3.98(14) ?
    Zn1 O1C Zn2 O2C . . . . 145.61(5) ?
    C2C O1C Zn2 O1A . . . . -108.99(14) ?
    Zn1 O1C Zn2 O1A . . . . 40.60(4) ?
    C2C O1C Zn2 O1B . . . . 171.47(15) ?
    Zn1 O1C Zn2 O1B . . . . -38.93(4) ?
    C2C O1C Zn2 Zn1 . . . . -149.59(16) ?
    C2A O1A Zn2 O2A . . . . 4.72(14) ?
    Zn1 O1A Zn2 O2A . . . . 143.70(5) ?
    C2A O1A Zn2 O2B . . . . -100.5(2) ?
    Zn1 O1A Zn2 O2B . . . . 38.5(2) ?
    C2A O1A Zn2 O2C . . . . 94.71(14) ?
    Zn1 O1A Zn2 O2C . . . . -126.32(5) ?
    C2A O1A Zn2 O1C . . . . -179.91(15) ?
    Zn1 O1A Zn2 O1C . . . . -40.94(4) ?
    C2A O1A Zn2 O1B . . . . -98.16(14) ?
    Zn1 O1A Zn2 O1B . . . . 40.81(4) ?
    C2A O1A Zn2 Zn1 . . . . -138.97(16) ?
    C2B O1B Zn2 O2A . . . . 93.17(15) ?
    Zn1 O1B Zn2 O2A . . . . -125.50(5) ?
    C2B O1B Zn2 O2B . . . . -2.68(14) ?
    Zn1 O1B Zn2 O2B . . . . 138.64(5) ?
    C2B O1B Zn2 O2C . . . . -81.0(3) ?
    Zn1 O1B Zn2 O2C . . . . 60.3(2) ?
    C2B O1B Zn2 O1C . . . . -102.13(15) ?
    Zn1 O1B Zn2 O1C . . . . 39.19(5) ?
    C2B O1B Zn2 O1A . . . . 177.93(15) ?
    Zn1 O1B Zn2 O1A . . . . -40.75(4) ?
    C2B O1B Zn2 Zn1 . . . . -141.32(16) ?
    O1A Zn1 Zn2 O2A 3_565 . . . 134.58(7) ?
    O1A Zn1 Zn2 O2A . . . . -45.42(7) ?
    O1B Zn1 Zn2 O2A 3_565 . . . -106.54(7) ?
    O1B Zn1 Zn2 O2A . . . . 73.46(7) ?
    O1C Zn1 Zn2 O2A 3_565 . . . 15.54(7) ?
    O1C Zn1 Zn2 O2A . . . . -164.46(7) ?
    O1A Zn1 Zn2 O2B 3_565 . . . 11.04(7) ?
    O1A Zn1 Zn2 O2B . . . . -168.96(7) ?
    O1B Zn1 Zn2 O2B 3_565 . . . 129.92(7) ?
    O1B Zn1 Zn2 O2B . . . . -50.08(7) ?
    O1C Zn1 Zn2 O2B 3_565 . . . -108.01(7) ?
    O1C Zn1 Zn2 O2B . . . . 71.99(7) ?
    O1A Zn1 Zn2 O2C 3_565 . . . -105.22(7) ?
    O1A Zn1 Zn2 O2C . . . . 74.78(7) ?
    O1B Zn1 Zn2 O2C 3_565 . . . 13.66(7) ?
    O1B Zn1 Zn2 O2C . . . . -166.34(7) ?
    O1C Zn1 Zn2 O2C 3_565 . . . 135.74(7) ?
    O1C Zn1 Zn2 O2C . . . . -44.26(7) ?
    O1A Zn1 Zn2 O1C 3_565 . . . -60.95(7) ?
    O1A Zn1 Zn2 O1C . . . . 119.05(7) ?
    O1B Zn1 Zn2 O1C 3_565 . . . 57.93(7) ?
    O1B Zn1 Zn2 O1C . . . . -122.07(7) ?
    O1C Zn1 Zn2 O1C 3_565 . . . 180.0 ?
    O1A Zn1 Zn2 O1A 3_565 . . . 180.0 ?
    O1B Zn1 Zn2 O1A 3_565 . . . -61.12(7) ?
    O1B Zn1 Zn2 O1A . . . . 118.88(7) ?
    O1C Zn1 Zn2 O1A 3_565 . . . 60.95(7) ?
    O1C Zn1 Zn2 O1A . . . . -119.05(7) ?
    O1A Zn1 Zn2 O1B 3_565 . . . 61.12(7) ?
    O1A Zn1 Zn2 O1B . . . . -118.88(7) ?
    O1B Zn1 Zn2 O1B 3_565 . . . 180.0 ?
    O1C Zn1 Zn2 O1B 3_565 . . . -57.93(7) ?
    O1C Zn1 Zn2 O1B . . . . 122.07(7) ?
_iucr_refine_instructions_details
;
TITL ZntBu2 in P2(1)/n
CELL 0.71073   9.7816  16.9347  17.5319  90.000 101.096  90.000
ZERR    2.00   0.0002   0.0004   0.0004   0.000   0.001   0.000
LATT 1
SYMM 0.5-X, 0.5+Y, 0.5-Z
SFAC C  H  O  Zn
UNIT 96  156  36  6
L.S. 5
ACTA
BOND $H
FMAP 2
PLAN 10
CONF
SIZE 0.186 0.180 0.163
TEMP -173.100
WGHT    0.022200    1.761100
FVAR       0.11791
MOLE 1
C1A   1   -0.210334    0.398390    0.116043    11.00000    0.01408    0.01785 =
         0.02155   -0.00103    0.00475   -0.00062
AFIX 137
H1A1  2   -0.255123    0.409351    0.062130    11.00000   -1.50000
H1A2  2   -0.281903    0.390086    0.147408    11.00000   -1.50000
H1A3  2   -0.152709    0.350842    0.117783    11.00000   -1.50000
AFIX   0
C2A   1   -0.120444    0.467097    0.147890    11.00000    0.01256    0.01638 =
         0.01365    0.00339   -0.00092    0.00252
C3A   1   -0.153142    0.511020    0.207469    11.00000    0.01085    0.02104 =
         0.01814   -0.00143    0.00442   -0.00107
AFIX  43
H3A   2   -0.236157    0.498072    0.225277    11.00000   -1.20000
AFIX   0
C4A   1   -0.071122    0.574946    0.244703    11.00000    0.01702    0.01988 =
         0.01609    0.00003    0.00302    0.00564
C5A   1   -0.046352    0.666536    0.355122    11.00000    0.02458    0.03418 =
         0.02994   -0.02058    0.00799   -0.00668
C6A   1   -0.025122    0.740382    0.310170    11.00000    0.04766    0.02863 =
         0.05937   -0.01897    0.02301   -0.00703
AFIX 137
H6A1  2    0.040687    0.729291    0.275865    11.00000   -1.50000
H6A2  2    0.012184    0.782512    0.346601    11.00000   -1.50000
H6A3  2   -0.114491    0.757155    0.278941    11.00000   -1.50000
AFIX   0
C7A   1    0.089569    0.631358    0.398493    11.00000    0.02834    0.06159 =
         0.03216   -0.02120    0.00130   -0.00470
AFIX 137
H7A1  2    0.070707    0.580845    0.421711    11.00000   -1.50000
H7A2  2    0.132843    0.667771    0.439556    11.00000   -1.50000
H7A3  2    0.152769    0.622783    0.362166    11.00000   -1.50000
AFIX   0
C8A   1   -0.144526    0.683259    0.410479    11.00000    0.03410    0.05278 =
         0.04001   -0.02893    0.01645   -0.00874
AFIX 137
H8A1  2   -0.233930    0.702121    0.380963    11.00000   -1.50000
H8A2  2   -0.103704    0.723726    0.447986    11.00000   -1.50000
H8A3  2   -0.159343    0.634729    0.438237    11.00000   -1.50000
AFIX   0
O1A   3   -0.012403    0.478763    0.115983    11.00000    0.01111    0.01707 =
         0.01485   -0.00054    0.00254   -0.00193
O2A   3    0.037672    0.601801    0.229114    11.00000    0.01532    0.02175 =
         0.02055   -0.00534    0.00558   -0.00235
O3A   3   -0.124173    0.605752    0.303609    11.00000    0.01853    0.03026 =
         0.02328   -0.01198    0.00859   -0.00319
C1B   1   -0.103814    0.702100   -0.056334    11.00000    0.02287    0.02099 =
         0.02345    0.00345    0.00081    0.00197
AFIX 137
H1B1  2   -0.111625    0.659424   -0.094683    11.00000   -1.50000
H1B2  2   -0.083020    0.751795   -0.080385    11.00000   -1.50000
H1B3  2   -0.191917    0.707243   -0.037988    11.00000   -1.50000
AFIX   0
C2B   1    0.011514    0.683429    0.011300    11.00000    0.01546    0.01575 =
         0.01885   -0.00048    0.00758    0.00260
C3B   1    0.114738    0.737572    0.034551    11.00000    0.02394    0.01631 =
         0.01846    0.00036    0.00675   -0.00106
AFIX  43
H3B   2    0.109159    0.786256    0.007202    11.00000   -1.20000
AFIX   0
C4B   1    0.230210    0.726205    0.096928    11.00000    0.02131    0.02003 =
         0.01949   -0.00842    0.00907   -0.00481
C5B   1    0.451275    0.786128    0.161937    11.00000    0.02597    0.04525 =
         0.02575   -0.01198    0.00413   -0.01956
C6B   1    0.542014    0.715426    0.153975    11.00000    0.02314    0.06572 =
         0.05294   -0.01803    0.00359   -0.00943
AFIX 137
H6B1  2    0.496262    0.667282    0.167351    11.00000   -1.50000
H6B2  2    0.632269    0.721430    0.189145    11.00000   -1.50000
H6B3  2    0.556293    0.711766    0.100273    11.00000   -1.50000
AFIX   0
C7B   1    0.413625    0.792002    0.241487    11.00000    0.04009    0.05161 =
         0.02685   -0.01347    0.00508   -0.02131
AFIX 137
H7B1  2    0.351906    0.837364    0.242785    11.00000   -1.50000
H7B2  2    0.498612    0.798877    0.280868    11.00000   -1.50000
H7B3  2    0.365965    0.743570    0.252342    11.00000   -1.50000
AFIX   0
C8B   1    0.520724    0.862049    0.142911    11.00000    0.04653    0.05855 =
         0.04059   -0.01542    0.01295   -0.03576
AFIX 137
H8B1  2    0.540412    0.858613    0.090277    11.00000   -1.50000
H8B2  2    0.608068    0.869663    0.180283    11.00000   -1.50000
H8B3  2    0.458442    0.906793    0.145914    11.00000   -1.50000
AFIX   0
O1B   3    0.002685    0.615215    0.043708    11.00000    0.01400    0.01394 =
         0.01815   -0.00064    0.00233   -0.00010
O2B   3    0.249659    0.670603    0.143601    11.00000    0.02006    0.02141 =
         0.02134   -0.00160    0.00090   -0.00611
O3B   3    0.323746    0.784961    0.101339    11.00000    0.02819    0.02698 =
         0.02349   -0.00614    0.00548   -0.01535
C1C   1    0.352201    0.427642   -0.008167    11.00000    0.01632    0.02423 =
         0.01989   -0.00282    0.00295    0.00327
AFIX 137
H1C1  2    0.267891    0.402126   -0.036875    11.00000   -1.50000
H1C2  2    0.425909    0.388102    0.005858    11.00000   -1.50000
H1C3  2    0.383007    0.468370   -0.040810    11.00000   -1.50000
AFIX   0
C2C   1    0.321184    0.464993    0.064491    11.00000    0.01050    0.01499 =
         0.02205   -0.00020    0.00509   -0.00249
C3C   1    0.410341    0.452404    0.133801    11.00000    0.01269    0.02247 =
         0.01979   -0.00137    0.00243    0.00437
AFIX  43
H3C   2    0.491407    0.421905    0.132587    11.00000   -1.20000
AFIX   0
C4C   1    0.392053    0.481136    0.207745    11.00000    0.01393    0.01793 =
         0.01889    0.00371   -0.00005   -0.00144
C5C   1    0.502765    0.484540    0.346546    11.00000    0.02048    0.03617 =
         0.01360    0.00018   -0.00179    0.00522
C6C   1    0.381289    0.448888    0.376300    11.00000    0.03890    0.04608 =
         0.02319    0.00851    0.00601   -0.00074
AFIX 137
H6C1  2    0.294396    0.473430    0.349668    11.00000   -1.50000
H6C2  2    0.393055    0.458189    0.432357    11.00000   -1.50000
H6C3  2    0.377699    0.391944    0.366155    11.00000   -1.50000
AFIX   0
C7C   1    0.507923    0.573631    0.352873    11.00000    0.03067    0.03796 =
         0.02701   -0.00673   -0.00445   -0.00336
AFIX 137
H7C1  2    0.582490    0.593866    0.328079    11.00000   -1.50000
H7C2  2    0.526117    0.588958    0.407800    11.00000   -1.50000
H7C3  2    0.418503    0.595779    0.326837    11.00000   -1.50000
AFIX   0
C8C   1    0.640125    0.448772    0.387443    11.00000    0.03578    0.06339 =
         0.02083    0.00029   -0.00544    0.01997
AFIX 137
H8C1  2    0.636900    0.391313    0.380688    11.00000   -1.50000
H8C2  2    0.655487    0.461483    0.442973    11.00000   -1.50000
H8C3  2    0.716452    0.470485    0.365006    11.00000   -1.50000
AFIX   0
O1C   3    0.210376    0.508717    0.055509    11.00000    0.01001    0.01755 =
         0.01534   -0.00215    0.00080    0.00127
O2C   3    0.292967    0.520027    0.222198    11.00000    0.01516    0.02404 =
         0.01674   -0.00148    0.00059    0.00393
O3C   3    0.498328    0.460437    0.264873    11.00000    0.01677    0.03193 =
         0.01613    0.00006   -0.00270    0.00918
ZN1   4    0.000000    0.500000    0.000000    10.50000    0.01010    0.01458 =
         0.01283   -0.00181    0.00090   -0.00013
ZN2   4    0.136525    0.569725    0.143328    11.00000    0.01023    0.01621 =
         0.01412   -0.00224    0.00074   -0.00051
HKLF 4
REM  ZntBu2 in P2(1)/n
REM R1 =  0.0351 for   5163 Fo > 4sig(Fo)  and  0.0576 for all   6684 data
REM    325 parameters refined using      0 restraints
END
WGHT      0.0222      1.7609
REM Highest difference peak  0.503,  deepest hole -0.443,  1-sigma level  0.069
Q1    1   0.0784  0.5770  0.1897  11.00000  0.05    0.50
Q2    1  -0.0669  0.4880  0.0345  11.00000  0.05    0.44
Q3    1   0.0538  0.5319  0.1436  11.00000  0.05    0.42
Q4    1  -0.0582  0.5118  0.0378  11.00000  0.05    0.42
Q5    1   0.2125  0.5431  0.1427  11.00000  0.05    0.42
Q6    1  -0.0747  0.5400  0.0043  11.00000  0.05    0.42
Q7    1   0.0607  0.5943  0.1703  11.00000  0.05    0.41
Q8    1   0.2104  0.6036  0.1423  11.00000  0.05    0.37
Q9    1   0.0761  0.5319 -0.0033  11.00000  0.05    0.36
Q10   1  -0.0219  0.5854  0.0379  11.00000  0.05    0.36
;
data_New_Global_Publ_Block
_journal_date_recd_electronic     2014-08-14
_journal_date_accepted     2014-11-05
_journal_name_full     'Acta Crystallographica, Section E'
_journal_year     2014
_journal_volume     70
_journal_issue     12
_journal_page_first     483
_journal_page_last     485
_journal_paper_category     GM
_journal_paper_doi     10.1107/S1600536814024337
_journal_coeditor_code     GK2617
_publ_contact_author_name     'Olgerd O. Shtokvish'
_publ_contact_author_address
;
V. I. Vernadskii Institute of General and Inorganic Chemistry
Ukrainian National Academy of Sciences
prospect Palladina 32-34
03680 Kyiv
Ukraine
;
_publ_contact_author_email     'Olej@meta.ua'
_publ_contact_author_fax     ?
_publ_contact_author_phone     ?
_publ_section_title
;
Crystal structure of
hexakis(\m~2~-4-<i>tert</i>-butoxy-4-oxobut-2-en-2-olato)trizinc
;
loop_
    _publ_author_name
    _publ_author_footnote
    _publ_author_address
    'Shtokvish, Olgerd O.' .
;
V. I. Vernadskii Institute of General and Inorganic Chemistry
Ukrainian National Academy of Sciences
prospect Palladina 32-34, 03680 Kyiv,
Ukraine
;
    'Koval, Lyudmila I.' .
;
V. I. Vernadskii Institute of General and Inorganic Chemistry
Ukrainian National Academy of Sciences,
prospect Palladina 32-34, 03680 Kyiv,
Ukraine
;
    'Pekhnyo, Vasyl I.' .
;
V. I. Vernadskii Institute of General and Inorganic Chemistry
Ukrainian National Academy of Sciences,
prospect Palladina 32-34, 03680 Kyiv,
Ukraine
;
_publ_section_synopsis
;
The structure of a centrosymmetric trinuclear zinc(II) complex with the formula
[Zn{Zn<i>L</i>~3~}~2~], where <i>L</i> is
4-<i>tert</i>-butoxy-4-oxobut-2-en-2-olate, is presented.
;
