# Supplementary material for: Crystal structure of hexa­kis­(μ2-4-tert-but­oxy-4-oxobut-2-en-2-olato)trizinc
Source: Acta Crystallogr Sect E Struct Rep Online. 2014 Nov 12;70(Pt 12):483–5. doi: 10.1107/S1600536814024337 (PMC4257390; doi:10.1107/S1600536814024337)
Supplement: Supplementary file 2 [file e-70-00483-Isup2.hkl]

# 
# h,k,l, Fc-squared, Fo-squared, sigma(Fo-squared) and status flag 
# 
data_I
_shelx_title ' ZntBu2 in P2(1)/n' 
_shelx_refln_list_code          4 
_shelx_F_calc_maximum      263.25 
_exptl_crystal_F_000      1200.00 
_reflns_d_resolution_high  0.7596 
 
loop_ 
 _symmetry_equiv_pos_as_xyz 
 'x, y, z' 
 '-x+1/2, y+1/2, -z+1/2' 
 '-x, -y, -z' 
 'x-1/2, -y-1/2, z-1/2' 
 
_cell_length_a     9.7816 
_cell_length_b    16.9347 
_cell_length_c    17.5319 
_cell_angle_alpha  90.000 
_cell_angle_beta  101.096 
_cell_angle_gamma  90.000 
 
_shelx_F_squared_multiplier     1.000 
 
loop_ 
 _refln_index_h 
 _refln_index_k 
 _refln_index_l 
 _refln_F_squared_calc 
 _refln_F_squared_meas 
 _refln_F_squared_sigma 
 _refln_observed_status 
   2   0   0    37376.14    39677.69    715.30 o 
   4   0   0       14.86      -14.67     20.82 o 
   6   0   0    12708.71    12789.68    246.93 o 
   8   0   0    17830.53    17637.84    238.15 o 
  10   0   0      488.43      598.39    146.72 o 
  12   0   0       15.30      230.15    158.95 o 
   1   1   0    29611.82    30540.76    222.02 o 
   2   1   0      200.67      263.56     13.88 o 
   3   1   0        2.43      -20.52     20.52 o 
   4   1   0        3.86        0.05     29.17 o 
   5   1   0      286.17      269.80     23.16 o 
   6   1   0      147.60      152.41     16.80 o 
   7   1   0     7072.21     6806.48    121.74 o 
   8   1   0       93.55      109.02     30.80 o 
   9   1   0      958.73      984.92     71.53 o 
  10   1   0     1115.66      970.95    126.94 o 
  11   1   0     1145.68     1096.56    139.89 o 
  12   1   0       31.61      235.99    104.51 o 
   0   2   0    52848.73    53418.12    422.86 o 
   1   2   0     2340.93     2416.66     19.49 o 
   2   2   0     1014.61      924.07     17.83 o 
   3   2   0     2079.17     2206.55     33.05 o 
   4   2   0       25.92       12.91     12.48 o 
   5   2   0      127.38      113.40     22.44 o 
   6   2   0    10473.13    10437.78    150.51 o 
   7   2   0      126.41       99.44     20.78 o 
   8   2   0     6506.37     6198.17     93.46 o 
   9   2   0     2367.34     2367.62     67.30 o 
  10   2   0     1356.87     1333.95    116.51 o 
  11   2   0      117.27      103.40     95.35 o 
  12   2   0       28.50      136.91    111.08 o 
   1   3   0    17901.84    17769.59    113.79 o 
   2   3   0    34485.11    34953.71    252.62 o 
   3   3   0     1172.01     1180.57     24.81 o 
   4   3   0       33.90       21.71     13.12 o 
   5   3   0      441.21      469.38     20.04 o 
   6   3   0     1747.24     1614.66     42.66 o 
   7   3   0     1372.06     1353.98     35.79 o 
   8   3   0     1896.64     1778.47     53.21 o 
   9   3   0       97.12       92.65     26.67 o 
  10   3   0      968.08      906.08     64.68 o 
  11   3   0       62.08      138.46     57.08 o 
  12   3   0       89.35      293.52    107.49 o 
   0   4   0    23288.92    23981.09    193.75 o 
   1   4   0     8198.19     7960.12     63.44 o 
   2   4   0      226.89      181.94     10.14 o 
   3   4   0     4412.22     4341.29     50.31 o 
   4   4   0     2841.42     2743.65     41.74 o 
   5   4   0     4862.64     4650.43     59.78 o 
   6   4   0     2241.18     2187.84     47.02 o 
   7   4   0      208.92      244.92     26.92 o 
   8   4   0      342.48      332.42     35.59 o 
   9   4   0     2056.36     2044.84     99.75 o 
  10   4   0     1995.86     1993.57     97.60 o 
  11   4   0      158.97      223.02     62.30 o 
  12   4   0      398.99      514.98     79.03 o 
   1   5   0      355.67      389.71     12.81 o 
   2   5   0    14204.49    14535.32    132.46 o 
   3   5   0     1965.94     1683.44     22.71 o 
   4   5   0      398.08      384.28     16.66 o 
   5   5   0     3116.21     2941.88     52.55 o 
   6   5   0     5730.95     5551.05     79.75 o 
   7   5   0        9.94        4.80     25.09 o 
   8   5   0      288.39      341.11     37.37 o 
   9   5   0      192.43      169.48     37.35 o 
  10   5   0     1651.05     1665.51     94.36 o 
  11   5   0     1373.20     1329.93     83.68 o 
  12   5   0      208.05      299.34     82.11 o 
   0   6   0      867.84      833.96     27.22 o 
   1   6   0      316.84      354.63     13.80 o 
   2   6   0       80.65       49.12     10.86 o 
   3   6   0     3051.86     3233.71     37.88 o 
   4   6   0    20191.21    20568.76    154.08 o 
   5   6   0     2173.69     2095.18     43.91 o 
   6   6   0      230.52      212.87     26.15 o 
   7   6   0      889.71      959.39     44.28 o 
   8   6   0       49.91       53.91     34.98 o 
   9   6   0     1555.18     1548.75     61.39 o 
  10   6   0     2896.53     2930.28    118.98 o 
  11   6   0       60.55      146.96     71.29 o 
  12   6   0     1653.59     1723.05    129.91 o 
   1   7   0      127.28      149.53     11.46 o 
   2   7   0      152.96      193.79     14.38 o 
   3   7   0    17148.56    16960.83    132.69 o 
   4   7   0       88.44       73.89     14.65 o 
   5   7   0     6320.71     6051.37     80.28 o 
   6   7   0      861.66      912.21     41.76 o 
   7   7   0       39.68        8.66     34.12 o 
   8   7   0        6.81       24.38     35.40 o 
   9   7   0      382.10      424.92     45.88 o 
  10   7   0        8.28       95.45     65.85 o 
  11   7   0     2450.92     2432.99    122.93 o 
   0   8   0      195.96      141.47     23.70 o 
   1   8   0      297.50      297.93     17.60 o 
   2   8   0     2741.88     2706.29     38.96 o 
   3   8   0       17.72       18.11     14.93 o 
   4   8   0    17378.14    17794.54    157.80 o 
   5   8   0      778.88      750.77     20.69 o 
   6   8   0      541.12      522.54     44.93 o 
   7   8   0       97.62       52.78     33.51 o 
   8   8   0       92.20       87.21     38.36 o 
   9   8   0       61.52       81.19     42.19 o 
  10   8   0     3815.55     3922.64    157.15 o 
  11   8   0        6.92       86.64     75.32 o 
   1   9   0     7510.09     7746.79     74.75 o 
   2   9   0       20.56       14.13     16.79 o 
   3   9   0     3388.19     3298.02     43.60 o 
   4   9   0     1246.91     1331.12     30.76 o 
   5   9   0     5760.35     5972.89     69.70 o 
   6   9   0      221.34      195.36     30.11 o 
   7   9   0       24.35       28.82     33.59 o 
   8   9   0     1706.98     1722.18     72.96 o 
   9   9   0     1331.46     1290.23     74.22 o 
  10   9   0      629.04      632.82     97.79 o 
  11   9   0     1948.12     1882.49    123.41 o 
   0  10   0     4043.03     3919.48     73.42 o 
   1  10   0     1826.02     1712.47     38.07 o 
   2  10   0     1007.28     1072.96     29.48 o 
   3  10   0      952.27      990.22     33.11 o 
   4  10   0     5276.66     5491.85     64.48 o 
   5  10   0     3484.44     3464.40     44.10 o 
   6  10   0      668.06      630.56     28.72 o 
   7  10   0      134.22      163.64     36.75 o 
   8  10   0        9.60       96.37     47.72 o 
   9  10   0     1499.55     1497.33     75.47 o 
  10  10   0     1054.27     1061.74    100.07 o 
  11  10   0      168.12      275.05     99.55 o 
   1  11   0     4525.21     4574.60     69.40 o 
   2  11   0     6035.96     6056.06     64.63 o 
   3  11   0      391.57      401.75     24.50 o 
   4  11   0     1746.50     1762.31     42.46 o 
   5  11   0     1263.50     1199.65     32.82 o 
   6  11   0     4896.16     4884.19     72.84 o 
   7  11   0      859.99      835.06     63.14 o 
   8  11   0      463.61      438.17     50.66 o 
   9  11   0      370.01      334.95     60.36 o 
  10  11   0      331.29      440.43     78.47 o 
   0  12   0     2392.06     2382.61     57.79 o 
   1  12   0      999.34     1022.74     33.04 o 
   2  12   0       32.44       35.50     19.54 o 
   3  12   0     1544.72     1589.51     38.01 o 
   4  12   0      410.63      458.19     27.46 o 
   5  12   0     5500.53     5586.71     81.29 o 
   6  12   0      659.58      685.60     39.83 o 
   7  12   0     1674.12     1632.14     59.12 o 
   8  12   0     1479.06     1498.36     77.34 o 
   9  12   0      823.19      869.44     70.83 o 
  10  12   0      157.41      209.42     78.31 o 
   1  13   0     3480.24     3479.05     55.72 o 
   2  13   0      662.64      646.38     29.44 o 
   3  13   0      799.05      848.74     30.76 o 
   4  13   0       46.82       62.87     24.24 o 
   5  13   0       94.34      121.68     27.37 o 
   6  13   0      971.62     1039.30     55.80 o 
   7  13   0      960.84     1014.68     53.56 o 
   8  13   0      354.91      354.81     59.98 o 
   9  13   0       40.56      113.51     64.67 o 
  10  13   0      136.79      190.03    125.76 o 
   0  14   0     3327.59     3170.24     81.93 o 
   1  14   0      535.26      554.77     32.41 o 
   2  14   0       56.10       58.86     24.65 o 
   3  14   0      339.90      312.95     28.16 o 
   4  14   0     1050.29     1111.72     40.70 o 
   5  14   0      466.93      440.24     37.99 o 
   6  14   0      810.27      819.27     51.96 o 
   7  14   0      128.28      132.88     43.71 o 
   8  14   0      624.27      566.54     66.63 o 
   9  14   0      155.67      213.31     70.17 o 
   1  15   0     2283.31     2370.30     49.74 o 
   2  15   0       30.21       10.10     27.35 o 
   3  15   0      563.39      549.59     34.07 o 
   4  15   0       18.68        1.69     33.92 o 
   5  15   0       40.78        2.44     42.67 o 
   6  15   0      289.68      310.27     46.83 o 
   7  15   0     1479.01     1692.80     73.80 o 
   8  15   0       59.17      105.05     62.47 o 
   9  15   0      151.35      149.92     67.51 o 
   0  16   0     1575.02     1457.46     76.14 o 
   1  16   0       81.01       73.48     27.29 o 
   2  16   0      596.82      548.35     34.93 o 
   3  16   0      143.30      137.42     29.87 o 
   4  16   0      182.60      121.78     36.13 o 
   5  16   0      515.63      576.68     46.86 o 
   6  16   0     1075.91     1331.84     69.49 o 
   7  16   0       24.27      -29.18     50.36 o 
   8  16   0     2159.93     2230.35    100.38 o 
   1  17   0     1793.56     1864.49     51.43 o 
   2  17   0     1286.83     1310.98     45.28 o 
   3  17   0      100.93       19.18     32.63 o 
   4  17   0      105.15       53.51     37.25 o 
   5  17   0     1279.46     1523.46    107.41 o 
   6  17   0     1387.71     1513.32     82.92 o 
   7  17   0     1207.11     1363.21     98.19 o 
   8  17   0      485.33      370.40    151.76 o 
   0  18   0      770.90      653.99     56.04 o 
   1  18   0     1768.94     1707.53     56.96 o 
   2  18   0       81.52       13.08     36.55 o 
   3  18   0      221.86      199.00     42.57 o 
   4  18   0      798.08      813.03     78.29 o 
   5  18   0      514.83      660.02     53.84 o 
   6  18   0      119.28       60.63     72.19 o 
   7  18   0      155.93      279.03     99.35 o 
   1  19   0       32.09      -37.01     37.01 o 
   2  19   0      571.92      528.79     47.88 o 
   3  19   0      293.91      293.11     53.25 o 
   4  19   0       55.57       57.13     53.30 o 
   5  19   0     1182.74     1189.05    132.43 o 
   6  19   0      691.83      782.72     92.81 o 
   0  20   0      474.83      486.82    103.05 o 
   1  20   0      127.93       90.51     45.64 o 
   2  20   0      333.17      279.77     68.33 o 
   3  20   0      134.06      133.42     48.31 o 
   4  20   0      631.54      710.72     60.52 o 
   5  20   0       54.47       56.73     83.58 o 
   1  21   0       27.15      -17.52     51.27 o 
   2  21   0       18.89      -11.83     47.80 o 
   3  21   0      815.56      872.83     83.08 o 
   0  22   0      524.38      549.66     89.11 o 
   1  22   0        9.11       23.22    134.64 o 
 -11   0   1        5.18       46.75    130.18 o 
  -9   0   1    10168.52     9444.14    378.31 o 
  -7   0   1     3900.15     3960.20     75.82 o 
  -5   0   1     1283.76     1445.79     48.92 o 
  -3   0   1     2699.63     2807.88     67.44 o 
  -1   0   1    69298.87    69761.06    631.41 o 
   1   0   1      538.97      588.17     18.23 o 
   3   0   1      918.56     1051.87     41.43 o 
   5   0   1     7895.36     7775.89    267.91 o 
   7   0   1    15536.01    15013.62    419.31 o 
   9   0   1     5779.30     5268.53    199.87 o 
  11   0   1        8.56       85.59    125.15 o 
 -12   1   1      272.26      292.43    113.66 o 
 -11   1   1      552.29      643.50    116.07 o 
 -10   1   1     1483.78     1373.10    172.61 o 
  -9   1   1      363.16      448.93     90.51 o 
  -8   1   1     9637.76     9618.20    105.47 o 
  -7   1   1     1175.93     1013.22     27.67 o 
  -6   1   1     1186.67     1329.44     32.03 o 
  -5   1   1       95.90      109.79     21.34 o 
  -4   1   1     1140.92     1281.69     35.37 o 
  -3   1   1       35.87       27.98     16.92 o 
  -2   1   1      379.05      429.85     11.08 o 
  -1   1   1     2536.73     2455.58     19.36 o 
   0   1   1    44572.38    45175.27    272.65 o 
   1   1   1    18508.97    19247.15    116.58 o 
   2   1   1      350.08      364.60      9.30 o 
   3   1   1     1766.36     1759.10     32.08 o 
   4   1   1     1693.63     1710.57     38.87 o 
   5   1   1      875.20      818.26     31.56 o 
   6   1   1     8887.99     8916.93    111.99 o 
   7   1   1     1033.10      931.28     25.26 o 
   8   1   1      440.21      407.33     24.15 o 
   9   1   1     1438.54     1174.10    168.66 o 
  10   1   1        5.91       11.33     69.32 o 
  11   1   1      193.37      268.00    101.75 o 
  12   1   1      814.25      976.92    137.82 o 
 -12   2   1        2.74      116.87    102.70 o 
 -11   2   1      145.12      145.61     96.56 o 
 -10   2   1     3839.02     3745.89    176.17 o 
  -9   2   1     1561.88     1597.18     46.52 o 
  -8   2   1        2.24      -21.54     21.54 o 
  -7   2   1     5360.87     5320.22     84.37 o 
  -6   2   1      619.82      543.43     43.02 o 
  -5   2   1     2722.63     2994.41     64.75 o 
  -4   2   1        9.62       11.79     18.54 o 
  -3   2   1     4142.16     4039.32     43.20 o 
  -2   2   1    10277.28    10596.69     89.95 o 
  -1   2   1    29106.68    30225.78    179.24 o 
   0   2   1    12682.55    12863.43     77.46 o 
   1   2   1    18049.64    18264.41     97.59 o 
   2   2   1    12750.11    13220.48     80.13 o 
   3   2   1      392.24      453.68     13.50 o 
   4   2   1     5468.45     5601.19     57.26 o 
   5   2   1     9986.42    10034.28     95.85 o 
   6   2   1      341.76      328.35     17.28 o 
   7   2   1     4692.78     4523.36     56.66 o 
   8   2   1     3513.41     3311.71     65.06 o 
   9   2   1      209.53      206.24     48.33 o 
  10   2   1      156.08      203.53     52.42 o 
  11   2   1      331.64      419.72     90.18 o 
  12   2   1     1137.31     1077.29    155.71 o 
 -12   3   1       75.74      237.65    137.01 o 
 -11   3   1     1674.13     1649.83     94.14 o 
 -10   3   1      702.35      624.67     57.07 o 
  -9   3   1     1339.01     1344.90     43.00 o 
  -8   3   1      837.86      807.02     39.21 o 
  -7   3   1     4182.87     4054.59     62.22 o 
  -6   3   1     1166.13     1123.12     64.34 o 
  -5   3   1     1276.89     1491.32     37.36 o 
  -4   3   1      338.23      419.34     17.96 o 
  -3   3   1     8022.12     7960.71     66.93 o 
  -2   3   1     1253.60     1394.46     25.28 o 
  -1   3   1    27101.80    27832.90    161.27 o 
   0   3   1    15652.06    15931.51     88.51 o 
   1   3   1    24866.68    25821.94    143.03 o 
   2   3   1     8556.05     8890.84     58.68 o 
   3   3   1     2827.35     3055.08     31.27 o 
   4   3   1       51.82       23.81     12.39 o 
   5   3   1     6960.86     6888.32     74.96 o 
   6   3   1     4422.81     4372.70     57.83 o 
   7   3   1     1387.21     1338.72     35.81 o 
   8   3   1       56.10       41.73     28.68 o 
   9   3   1      522.28      560.80     59.63 o 
  10   3   1      102.44      100.82     59.43 o 
  11   3   1      171.32      197.27     58.30 o 
  12   3   1      347.46      430.74     77.29 o 
 -12   4   1       75.05      168.98     71.38 o 
 -11   4   1      618.60      679.25     67.47 o 
 -10   4   1     1937.76     1862.05     85.80 o 
  -9   4   1      135.16      145.59     29.89 o 
  -8   4   1        5.05       -3.53     29.82 o 
  -7   4   1      120.45       68.81     25.28 o 
  -6   4   1     6357.94     6405.54     83.83 o 
  -5   4   1      688.82      764.50     32.96 o 
  -4   4   1     3428.28     3400.64     49.56 o 
  -3   4   1      157.64      119.89      9.24 o 
  -2   4   1     7614.14     8080.64     58.19 o 
  -1   4   1    16346.86    16478.59    102.17 o 
   0   4   1     1410.17     1369.50     22.19 o 
   1   4   1     1023.78      973.37     23.46 o 
   2   4   1     7006.39     6898.51     45.93 o 
   3   4   1     2460.02     2405.89     23.91 o 
   4   4   1    11524.87    11676.34    104.15 o 
   5   4   1      601.40      591.84     23.89 o 
   6   4   1     1518.30     1497.40     40.26 o 
   7   4   1     1185.70     1228.62     39.26 o 
   8   4   1      223.71      253.83     34.33 o 
   9   4   1     5347.99     5250.24     95.20 o 
  10   4   1       47.19       89.87     60.98 o 
  11   4   1       24.55      157.76     60.37 o 
  12   4   1     1165.57     1242.35     99.66 o 
 -12   5   1      746.53      821.41    145.44 o 
 -11   5   1      901.75      973.22     96.34 o 
 -10   5   1      561.94      597.24     71.73 o 
  -9   5   1       96.78      103.67     31.88 o 
  -8   5   1       35.43       -5.21     31.38 o 
  -7   5   1     4067.74     3849.93    116.72 o 
  -6   5   1      745.99      724.66     34.17 o 
  -5   5   1       13.50      -11.40     21.02 o 
  -4   5   1     7754.15     7464.50     68.52 o 
  -3   5   1     5675.77     5697.05     73.16 o 
  -2   5   1      448.80      423.30     13.28 o 
  -1   5   1     1999.07     2131.11     29.33 o 
   0   5   1     4334.14     4362.90     34.25 o 
   1   5   1    12230.72    12355.43     92.11 o 
   2   5   1     7803.49     7896.97     54.74 o 
   3   5   1       45.51       32.68      8.87 o 
   4   5   1     3206.16     3076.17     39.92 o 
   5   5   1     2462.82     2337.62     41.84 o 
   6   5   1      487.43      532.64     30.05 o 
   7   5   1      866.57      870.48     42.44 o 
   8   5   1     2815.12     2748.24     69.26 o 
   9   5   1     1133.05     1098.70     82.09 o 
  10   5   1     4240.48     4094.11    133.30 o 
  11   5   1        7.72       42.25     68.92 o 
  12   5   1      213.39      277.09     83.28 o 
 -12   6   1      111.71      322.58     80.90 o 
 -11   6   1     2340.12     2397.93    104.98 o 
 -10   6   1     1187.16     1155.06    143.92 o 
  -9   6   1      739.28      765.35     48.85 o 
  -8   6   1      526.31      433.35     41.14 o 
  -7   6   1       36.25       25.90     31.10 o 
  -6   6   1       67.66       36.35     30.52 o 
  -5   6   1    16207.35    16537.62    169.66 o 
  -4   6   1      189.14      223.69     12.32 o 
  -3   6   1      730.43      650.34     19.66 o 
  -2   6   1    25964.87    27618.08    213.46 o 
  -1   6   1       54.87       64.28     10.75 o 
   0   6   1     3704.77     3911.21     35.44 o 
   1   6   1     1012.90      957.06     19.52 o 
   2   6   1      107.25      107.74     11.62 o 
   3   6   1    21166.69    21338.20    142.31 o 
   4   6   1      218.46      180.25     11.20 o 
   5   6   1      433.18      452.04     21.96 o 
   6   6   1       16.65       13.64     24.07 o 
   7   6   1      467.84      462.98     40.51 o 
   8   6   1      281.91      338.88     39.16 o 
   9   6   1     4864.10     4635.54    112.33 o 
  10   6   1      314.13      459.79     73.69 o 
  11   6   1     1326.44     1478.44    115.00 o 
  12   6   1      423.71      292.01    117.95 o 
 -12   7   1     2037.27     1700.97    157.51 o 
 -11   7   1       99.64      166.30     71.59 o 
 -10   7   1       81.95      151.75     67.58 o 
  -9   7   1      283.36      224.60     41.88 o 
  -8   7   1     1763.91     1673.30     61.84 o 
  -7   7   1       75.63       36.62     30.31 o 
  -6   7   1     4304.55     4170.21     84.00 o 
  -5   7   1      116.93      153.90     27.89 o 
  -4   7   1    14269.25    14101.47    125.90 o 
  -3   7   1        5.52       20.78     14.49 o 
  -2   7   1     5699.06     6077.29     58.43 o 
  -1   7   1        0.00      -10.19     10.19 o 
   0   7   1        5.67       15.34     11.92 o 
   1   7   1      201.02      212.03     13.40 o 
   2   7   1    21135.29    21381.61    171.03 o 
   3   7   1      269.17      283.49     16.09 o 
   4   7   1     6608.33     6608.62     54.05 o 
   5   7   1      312.81      297.52     16.84 o 
   6   7   1       16.53      -19.56     23.91 o 
   7   7   1       96.26       89.82     36.36 o 
   8   7   1     1025.25     1022.83     53.34 o 
   9   7   1      106.57      186.04     40.74 o 
  10   7   1     5791.07     5632.66    160.79 o 
  11   7   1       74.70      233.57    119.98 o 
 -11   8   1     1274.71     1385.38    102.09 o 
 -10   8   1       63.68      208.14     71.94 o 
  -9   8   1      568.05      578.25     50.15 o 
  -8   8   1     1201.53     1256.54     57.54 o 
  -7   8   1       94.60       53.63     36.87 o 
  -6   8   1      869.76      788.68     46.33 o 
  -5   8   1    15706.59    15297.81    197.18 o 
  -4   8   1       70.23       67.30     16.49 o 
  -3   8   1     1029.71      960.03     25.15 o 
  -2   8   1     2839.30     3048.05     42.35 o 
  -1   8   1      944.55      929.99     21.64 o 
   0   8   1     7341.23     7523.53     68.23 o 
   1   8   1     5701.13     5899.43     53.87 o 
   2   8   1    10559.53    11052.69    110.77 o 
   3   8   1     8878.91     8537.20     77.93 o 
   4   8   1      770.10      846.36     22.22 o 
   5   8   1      512.90      506.50     17.57 o 
   6   8   1      409.62      410.53     30.71 o 
   7   8   1      479.15      551.32     45.92 o 
   8   8   1     2477.76     2248.92     72.09 o 
   9   8   1     3582.46     3491.81     88.29 o 
  10   8   1      187.01      368.93    106.29 o 
  11   8   1     1083.86     1137.29     89.83 o 
 -11   9   1      576.39      604.75     89.41 o 
 -10   9   1      317.40      303.80     76.41 o 
  -9   9   1      207.77      237.99     54.87 o 
  -8   9   1        9.74        5.93     40.17 o 
  -7   9   1      284.70      337.31     42.72 o 
  -6   9   1     5928.52     5602.40     83.31 o 
  -5   9   1       56.83       46.17     19.62 o 
  -4   9   1    16203.80    16301.63    141.13 o 
  -3   9   1     2826.60     2886.23     53.12 o 
  -2   9   1      731.61      829.70     34.51 o 
  -1   9   1      451.18      503.51     21.75 o 
   0   9   1     1470.02     1456.32     32.32 o 
   1   9   1     1341.02     1236.43     26.27 o 
   2   9   1     5321.01     5271.54     64.72 o 
   3   9   1      611.65      611.10     21.48 o 
   4   9   1     1397.44     1450.55     27.75 o 
   5   9   1     1424.30     1448.16     28.93 o 
   6   9   1     1219.76     1243.03     42.88 o 
   7   9   1      782.86      810.42     44.15 o 
   8   9   1      567.00      597.95     48.07 o 
   9   9   1      124.94      160.05     52.26 o 
  10   9   1     3444.34     3332.29    122.58 o 
  11   9   1     1555.61     1551.68    118.66 o 
 -11  10   1     1471.64     1435.32     99.58 o 
 -10  10   1      666.37      679.67     87.56 o 
  -9  10   1      411.22      423.30     62.19 o 
  -8  10   1      390.19      431.23     58.80 o 
  -7  10   1      712.81      706.17     50.93 o 
  -6  10   1     4068.18     3995.91     57.08 o 
  -5  10   1     9320.40     9418.73     94.35 o 
  -4  10   1      913.04      973.98     31.56 o 
  -3  10   1     4489.18     4550.75     57.84 o 
  -2  10   1       23.13       53.62     14.20 o 
  -1  10   1      793.59      838.67     27.04 o 
   0  10   1    10712.69    10880.37    101.41 o 
   1  10   1     4772.28     4939.98     51.11 o 
   2  10   1     3050.55     3022.86     44.15 o 
   3  10   1     4393.92     4326.69     55.31 o 
   4  10   1     1371.62     1403.02     33.30 o 
   5  10   1      771.39      761.83     24.48 o 
   6  10   1      439.45      457.43     24.27 o 
   7  10   1      111.38      103.20     35.89 o 
   8  10   1     3309.61     3292.85     95.89 o 
   9  10   1     1510.35     1546.96     76.16 o 
  10  10   1        9.35       40.99     70.06 o 
  11  10   1      653.52      679.84    102.35 o 
 -11  11   1      428.45      502.02    138.81 o 
 -10  11   1      591.42      652.11     68.25 o 
  -9  11   1      461.34      537.43     61.65 o 
  -8  11   1      729.98      817.77     56.65 o 
  -7  11   1      892.63      851.43     60.11 o 
  -6  11   1     1247.41     1209.26     42.25 o 
  -5  11   1       72.22       76.31     23.57 o 
  -4  11   1     2950.14     3089.59     50.78 o 
  -3  11   1     5662.56     5675.69     67.42 o 
  -2  11   1      424.54      385.25     22.44 o 
  -1  11   1      388.95      367.67     21.85 o 
   0  11   1     4017.37     3797.48     53.06 o 
   1  11   1     4114.93     3871.44     48.68 o 
   2  11   1     1201.17     1261.78     39.12 o 
   3  11   1      238.13      265.57     23.77 o 
   4  11   1     1193.22     1211.79     32.80 o 
   5  11   1     2212.90     2346.95     48.98 o 
   6  11   1     1316.83     1389.12     48.36 o 
   7  11   1       87.49      109.31     41.46 o 
   8  11   1      533.35      534.94     59.52 o 
   9  11   1      420.38      510.09     61.93 o 
  10  11   1      158.06      130.40     75.33 o 
 -10  12   1       36.26       65.69     73.73 o 
  -9  12   1     1740.13     1856.28    158.15 o 
  -8  12   1      384.72      416.42     52.74 o 
  -7  12   1       22.03       83.54     41.20 o 
  -6  12   1     2281.38     2200.16     57.20 o 
  -5  12   1       63.43       72.30     22.54 o 
  -4  12   1      232.27      244.24     27.04 o 
  -3  12   1       85.87      116.47     24.64 o 
  -2  12   1      437.98      451.94     28.45 o 
  -1  12   1     3690.40     3631.85     53.96 o 
   0  12   1     1239.26     1327.56     37.14 o 
   1  12   1     1362.96     1404.03     37.39 o 
   2  12   1     1554.56     1682.61     36.62 o 
   3  12   1      300.06      255.57     24.88 o 
   4  12   1     1299.31     1383.82     47.54 o 
   5  12   1     3102.78     3143.71     48.32 o 
   6  12   1      727.98      789.99     45.93 o 
   7  12   1     1387.29     1569.73     64.58 o 
   8  12   1     1806.24     1909.68     83.36 o 
   9  12   1       80.59      104.38     58.01 o 
  10  12   1       45.11      101.62     74.79 o 
 -10  13   1      229.96      268.99     79.60 o 
  -9  13   1       86.88      152.60     60.98 o 
  -8  13   1     1865.32     1922.74     75.57 o 
  -7  13   1       40.46       27.92     37.81 o 
  -6  13   1      263.30      265.17     36.45 o 
  -5  13   1      515.47      547.13     35.32 o 
  -4  13   1     1608.06     1636.85     47.59 o 
  -3  13   1     1098.50     1091.99     38.28 o 
  -2  13   1     1454.82     1578.21     44.16 o 
  -1  13   1       43.58       29.48     24.62 o 
   0  13   1     2764.31     2758.70     53.13 o 
   1  13   1      319.76      329.19     26.34 o 
   2  13   1     2887.59     2918.27     48.49 o 
   3  13   1      795.67      849.09     34.27 o 
   4  13   1       50.49       63.31     25.22 o 
   5  13   1     1165.84     1231.79     38.24 o 
   6  13   1     2962.85     3091.11     74.35 o 
   7  13   1      143.90      191.83     46.76 o 
   8  13   1      782.68      804.58     68.23 o 
   9  13   1      339.04      445.19     66.38 o 
  10  13   1      815.72      798.92    119.39 o 
  -9  14   1     1450.74     1454.20     84.30 o 
  -8  14   1        2.19       48.70     57.42 o 
  -7  14   1      199.39      186.73     48.70 o 
  -6  14   1      288.03      313.58     39.86 o 
  -5  14   1     1736.82     1767.74     51.30 o 
  -4  14   1       29.60       27.88     26.97 o 
  -3  14   1       96.71       98.12     25.60 o 
  -2  14   1      404.18      398.41     30.04 o 
  -1  14   1     5055.86     4978.37     64.58 o 
   0  14   1      548.34      582.58     31.24 o 
   1  14   1       45.28       25.78     23.56 o 
   2  14   1       10.67       13.42     24.28 o 
   3  14   1     1249.40     1344.72     50.15 o 
   4  14   1      126.20      135.33     29.81 o 
   5  14   1     2377.28     2409.33     63.03 o 
   6  14   1       18.97        9.24     40.45 o 
   7  14   1     2031.05     2207.04     77.41 o 
   8  14   1      310.99      395.40     65.60 o 
   9  14   1       37.08       -6.09     71.38 o 
  -9  15   1        8.03      -38.80     64.08 o 
  -8  15   1     1146.61     1068.92     88.55 o 
  -7  15   1       11.91      -47.71     47.71 o 
  -6  15   1        3.32      -33.69     41.42 o 
  -5  15   1      150.16      140.03     34.26 o 
  -4  15   1      677.31      634.01     39.66 o 
  -3  15   1       87.74       70.15     27.41 o 
  -2  15   1     6105.62     6085.66    100.99 o 
  -1  15   1      967.71      994.21     36.31 o 
   0  15   1     1485.63     1478.17     41.38 o 
   1  15   1       33.14        4.23     24.06 o 
   2  15   1      687.93      647.61     34.14 o 
   3  15   1      417.67      430.52     30.62 o 
   4  15   1        0.84      -29.17     29.17 o 
   5  15   1      336.95      356.17     42.62 o 
   6  15   1     3863.75     3876.24     93.97 o 
   7  15   1       32.56      -33.04     76.89 o 
   8  15   1      671.36      813.91     74.70 o 
   9  15   1       37.85       32.12     71.66 o 
  -8  16   1      112.91       80.29     64.22 o 
  -7  16   1      353.52      385.29     57.55 o 
  -6  16   1      429.77      450.43     50.77 o 
  -5  16   1        0.84       -4.41     40.35 o 
  -4  16   1      277.33      348.17     36.29 o 
  -3  16   1      462.50      508.19     34.80 o 
  -2  16   1      549.04      531.70     34.27 o 
  -1  16   1     3869.37     3776.95     59.98 o 
   0  16   1      163.65      122.63     34.35 o 
   1  16   1     1207.77     1193.93     52.21 o 
   2  16   1      157.14      145.33     30.07 o 
   3  16   1       53.74       23.21     31.14 o 
   4  16   1     1705.18     1579.03     57.93 o 
   5  16   1     2414.18     2420.52     75.86 o 
   6  16   1        1.21       -3.60     54.24 o 
   7  16   1     2283.76     2274.25    115.25 o 
   8  16   1      114.37       72.79     65.11 o 
  -8  17   1      719.93      612.18    139.55 o 
  -7  17   1      218.10       90.55     64.81 o 
  -6  17   1      203.86      300.04     55.05 o 
  -5  17   1       13.76       26.95     47.29 o 
  -4  17   1      235.49      224.40     39.81 o 
  -3  17   1     2280.70     2267.89     54.19 o 
  -2  17   1      991.95      981.27     45.28 o 
  -1  17   1       17.21      -28.19     31.28 o 
   0  17   1     1635.66     1644.03     51.88 o 
   1  17   1      509.61      538.55     37.59 o 
   2  17   1       62.81       28.78     29.32 o 
   3  17   1      671.99      591.56     40.35 o 
   4  17   1     1517.06     1462.49     57.87 o 
   5  17   1     1276.97     1349.87     61.60 o 
   6  17   1      898.97     1143.00     77.84 o 
   7  17   1      261.33      282.35     79.56 o 
  -7  18   1      181.83      225.04     74.47 o 
  -6  18   1     1002.45     1075.85    130.28 o 
  -5  18   1     1687.17     1807.40     75.86 o 
  -4  18   1      582.40      523.96     49.14 o 
  -3  18   1      196.72      178.87     45.28 o 
  -2  18   1     1668.92     1524.94     69.71 o 
  -1  18   1      374.45      397.86     37.50 o 
   0  18   1     3457.84     3300.89     73.19 o 
   1  18   1      235.80      179.72     35.23 o 
   2  18   1      203.80      170.84     38.76 o 
   3  18   1      212.74      120.76     40.94 o 
   4  18   1      860.00      879.81     60.11 o 
   5  18   1      278.72      267.86     54.06 o 
   6  18   1      155.72      121.94     61.67 o 
   7  18   1       74.32       57.37     74.75 o 
  -6  19   1      597.58      619.53     84.39 o 
  -5  19   1      163.18      168.86     60.09 o 
  -4  19   1     1750.33     1827.31     92.24 o 
  -3  19   1     1086.81     1099.10     74.63 o 
  -2  19   1      186.79       72.86     54.57 o 
  -1  19   1       93.60       55.28     35.70 o 
   0  19   1        3.22       19.81     36.50 o 
   1  19   1     2014.61     1949.12    102.28 o 
   2  19   1      484.05      506.33     46.87 o 
   3  19   1      651.17      577.54     46.82 o 
   4  19   1      562.44      608.80     65.41 o 
   5  19   1      665.75      718.48     70.33 o 
   6  19   1      211.01      151.60     73.70 o 
  -5  20   1     1375.08     1347.12    129.45 o 
  -4  20   1       70.01       62.94     62.94 o 
  -3  20   1      357.48      318.63     59.02 o 
  -2  20   1      232.76      212.57     62.63 o 
  -1  20   1      301.25      317.17     50.11 o 
   0  20   1      577.21      515.81     47.98 o 
   1  20   1      797.26      820.82     52.73 o 
   2  20   1        2.27      -11.35     45.85 o 
   3  20   1       60.95       73.93     49.04 o 
   4  20   1      221.12      186.41     58.62 o 
   5  20   1       16.89        5.03     80.80 o 
  -4  21   1     1129.92      900.47    136.65 o 
  -3  21   1        5.13      -61.02     62.35 o 
  -2  21   1       27.62      -35.03     51.65 o 
  -1  21   1       19.47       27.53     52.52 o 
   0  21   1       11.84      -45.18     51.19 o 
   1  21   1      182.18      184.74     49.61 o 
   2  21   1     1167.53     1180.10     65.43 o 
   3  21   1       87.40       38.89     54.60 o 
  -1  22   1      316.44      189.69     90.48 o 
   0  22   1        5.01      -21.74     66.06 o 
   1  22   1      195.12      125.86     91.54 o 
 -12   0   2       31.95      308.55    164.70 o 
 -10   0   2     9381.19     9252.83    383.35 o 
  -8   0   2     3450.19     3193.89    113.03 o 
  -6   0   2      335.35      249.94     35.69 o 
  -4   0   2     2704.38     2613.20     60.24 o 
  -2   0   2     2640.91     2703.03     32.37 o 
   0   0   2     1918.60     1889.07     17.34 o 
   2   0   2    10729.46    10846.53    154.91 o 
   4   0   2     1832.01     1516.40     38.76 o 
   6   0   2    12070.38    11905.15    180.98 o 
   8   0   2       93.32       76.18     42.20 o 
  10   0   2      189.34      223.73     91.74 o 
  12   0   2     4263.17     4301.68    305.67 o 
 -12   1   2       44.34      275.45    107.28 o 
 -11   1   2     2218.13     2125.48    154.02 o 
 -10   1   2      762.98      722.10    107.03 o 
  -9   1   2    12931.63    12584.32    227.32 o 
  -8   1   2     1032.88     1014.33     31.73 o 
  -7   1   2        2.13      -11.95     21.45 o 
  -6   1   2      197.00      150.02     37.14 o 
  -5   1   2     2959.26     3295.44     57.13 o 
  -4   1   2       16.41        4.89     13.37 o 
  -3   1   2    24216.26    25009.96    204.65 o 
  -2   1   2     5080.55     5028.15     38.76 o 
  -1   1   2    27841.35    28323.64    158.59 o 
   0   1   2     5994.89     6134.83     32.29 o 
   1   1   2     3598.36     3731.53     25.51 o 
   2   1   2       12.13       -3.02      7.58 o 
   3   1   2     5490.09     5636.68     50.60 o 
   4   1   2      728.66      784.83     34.26 o 
   5   1   2    25921.24    26476.08    259.21 o 
   6   1   2      331.81      336.44     18.34 o 
   7   1   2      925.48      940.25     25.50 o 
   8   1   2      160.01      156.80     16.91 o 
   9   1   2      546.76      442.12     47.21 o 
  10   1   2      637.70      630.05     86.98 o 
  11   1   2     2182.15     2381.66    133.29 o 
  12   1   2       24.78      192.81    105.24 o 
 -12   2   2       36.88      260.25    114.91 o 
 -11   2   2      356.70      357.30    104.44 o 
 -10   2   2      290.93      270.86     89.63 o 
  -9   2   2      179.78      165.33     35.29 o 
  -8   2   2      221.19      174.45     33.12 o 
  -7   2   2     3447.80     3423.68     64.09 o 
  -6   2   2      235.87      192.68     20.29 o 
  -5   2   2       23.66       29.46     17.35 o 
  -4   2   2      667.68      664.24     22.94 o 
  -3   2   2      118.04      101.20      9.09 o 
  -2   2   2      518.59      463.06     11.73 o 
  -1   2   2     2712.20     2707.32     20.45 o 
   0   2   2     1304.74     1298.27     11.40 o 
   1   2   2       94.09       79.42      6.18 o 
   2   2   2     2787.60     2961.19     22.82 o 
   3   2   2      506.20      574.25     12.93 o 
   4   2   2    12081.81    12544.74    111.10 o 
   5   2   2      805.03      861.35     25.14 o 
   6   2   2     4316.99     4207.26     53.03 o 
   7   2   2     1355.61     1315.89     30.27 o 
   8   2   2      221.58      166.85     27.37 o 
   9   2   2      220.64      254.21     52.45 o 
  10   2   2       38.98       47.28     55.68 o 
  11   2   2      170.83      229.94     60.27 o 
  12   2   2     1594.51     1530.95    151.35 o 
 -12   3   2      284.93      527.84    117.63 o 
 -11   3   2      364.21      470.46    106.78 o 
 -10   3   2      204.99      248.27     41.89 o 
  -9   3   2      204.84      176.31     30.35 o 
  -8   3   2     4712.45     4699.78     86.89 o 
  -7   3   2      231.85      216.50     28.62 o 
  -6   3   2     1616.19     1495.77     46.69 o 
  -5   3   2      833.77      846.58     31.50 o 
  -4   3   2     2485.79     2139.92     26.95 o 
  -3   3   2     5739.40     5761.72     52.17 o 
  -2   3   2        2.67       -7.68      7.88 o 
  -1   3   2     5821.67     5741.06     40.07 o 
   0   3   2      595.24      576.69     15.57 o 
   1   3   2     2085.42     1990.66     22.06 o 
   2   3   2      112.80      107.06      8.03 o 
   3   3   2     4798.98     5010.40     35.22 o 
   4   3   2    11991.35    12221.25    107.81 o 
   5   3   2     7731.65     7807.07     75.94 o 
   6   3   2     2067.92     1973.99     36.83 o 
   7   3   2       86.01       99.01     19.18 o 
   8   3   2     1699.04     1578.67     50.92 o 
   9   3   2     4187.85     3835.62    117.38 o 
  10   3   2     2620.58     2608.78    107.24 o 
  11   3   2      300.16      335.97     64.47 o 
  12   3   2      452.87      603.51    102.67 o 
 -12   4   2        7.53      181.48     70.31 o 
 -11   4   2      730.89      816.47     90.39 o 
 -10   4   2       47.69       69.20     40.29 o 
  -9   4   2      141.56      143.03     29.26 o 
  -8   4   2      278.98      233.39     38.22 o 
  -7   4   2     4462.99     4490.53     77.84 o 
  -6   4   2     1435.94     1399.73     41.29 o 
  -5   4   2     2628.85     2641.59     45.12 o 
  -4   4   2      139.59       88.88     11.11 o 
  -3   4   2      875.63      775.52     14.97 o 
  -2   4   2     1140.46     1125.31     17.76 o 
  -1   4   2     9277.16     9262.68     62.97 o 
   0   4   2      662.61      630.69     16.22 o 
   1   4   2     2841.71     2754.48     24.31 o 
   2   4   2     3595.98     3585.54     28.93 o 
   3   4   2     2682.03     2621.55     24.76 o 
   4   4   2      207.34      197.42     14.97 o 
   5   4   2     1127.92     1088.83     29.79 o 
   6   4   2       24.50       15.66     19.50 o 
   7   4   2     1053.10     1022.43     34.66 o 
   8   4   2     2780.52     2512.85     65.56 o 
   9   4   2      533.34      603.85     67.45 o 
  10   4   2      315.63      346.10     67.85 o 
  11   4   2      996.75     1092.91     97.21 o 
  12   4   2       51.69      107.61    199.58 o 
 -12   5   2      868.33      976.61    189.67 o 
 -11   5   2       42.16      136.21     66.39 o 
 -10   5   2      742.39      809.98     55.57 o 
  -9   5   2        1.10       -0.06     29.85 o 
  -8   5   2      963.28      919.94     46.48 o 
  -7   5   2      226.75      174.24     51.91 o 
  -6   5   2        1.18      -22.92     32.92 o 
  -5   5   2    10691.54    10974.84    130.82 o 
  -4   5   2     9864.39     9629.54     90.10 o 
  -3   5   2     5083.30     5418.58     43.61 o 
  -2   5   2     4836.19     5075.35     40.11 o 
  -1   5   2    16487.90    16718.45    108.13 o 
   0   5   2     8441.09     8175.97     59.50 o 
   1   5   2    12686.94    12759.95     79.11 o 
   2   5   2      869.25      855.10     14.66 o 
   3   5   2     8020.49     8118.63     60.29 o 
   4   5   2    13111.27    13394.48     95.96 o 
   5   5   2       78.77      103.83     18.88 o 
   6   5   2     1976.49     1907.26     44.90 o 
   7   5   2     2102.63     2085.04     48.85 o 
   8   5   2      322.39      356.91     38.31 o 
   9   5   2     6813.23     6271.84    127.93 o 
  10   5   2     1822.36     1738.09    133.18 o 
  11   5   2       23.30      156.19     72.82 o 
  12   5   2      940.07      988.21    136.65 o 
 -12   6   2      581.50      659.15     85.98 o 
 -11   6   2      162.94      306.42     66.61 o 
 -10   6   2      232.86      246.27     46.90 o 
  -9   6   2      192.59      176.80     34.12 o 
  -8   6   2        7.28      -21.65     32.19 o 
  -7   6   2      364.91      300.67     42.37 o 
  -6   6   2    11829.12    11602.67    157.88 o 
  -5   6   2     4672.69     4704.08     63.33 o 
  -4   6   2     3222.65     3187.31     38.05 o 
  -3   6   2    12031.88    12790.34    102.83 o 
  -2   6   2       23.05       42.46     11.87 o 
  -1   6   2      234.02      245.14     12.63 o 
   0   6   2     5091.64     4873.04     41.62 o 
   1   6   2     1162.20     1220.05     19.20 o 
   2   6   2    28806.32    29436.43    191.02 o 
   3   6   2     5054.64     5297.94     50.46 o 
   4   6   2      818.92      885.07     20.13 o 
   5   6   2      254.02      314.59     19.27 o 
   6   6   2      921.61     1015.87     38.52 o 
   7   6   2       10.95       20.46     33.73 o 
   8   6   2     2327.18     2289.29     67.34 o 
   9   6   2       83.10      100.27     47.70 o 
  10   6   2     2246.12     2116.45    123.02 o 
  11   6   2      180.09      288.41     84.71 o 
 -12   7   2       50.15      273.31    111.48 o 
 -11   7   2      141.86      246.11     67.07 o 
 -10   7   2        0.20        7.83     49.82 o 
  -9   7   2      351.71      381.82     38.93 o 
  -8   7   2       48.77       71.47     35.91 o 
  -7   7   2     3975.50     3920.48     83.91 o 
  -6   7   2     2715.59     2756.73     62.87 o 
  -5   7   2    12958.86    13053.98    128.73 o 
  -4   7   2      483.85      537.83     21.56 o 
  -3   7   2      704.57      732.55     22.36 o 
  -2   7   2     1089.59     1187.69     27.12 o 
  -1   7   2     1843.52     1939.55     25.84 o 
   0   7   2       84.03      101.99     12.33 o 
   1   7   2    17778.93    17957.42    136.85 o 
   2   7   2     4549.43     4853.30     49.48 o 
   3   7   2     6226.00     6203.18     53.54 o 
   4   7   2       27.35       36.62     13.17 o 
   5   7   2     1752.40     1728.44     31.56 o 
   6   7   2      737.61      766.34     41.17 o 
   7   7   2      196.99      173.26     36.27 o 
   8   7   2      165.89      188.90     38.19 o 
   9   7   2     5309.24     5323.13    114.74 o 
  10   7   2      176.69      243.11     67.08 o 
  11   7   2       28.48      100.31     71.05 o 
 -11   8   2      208.30      214.67     68.41 o 
 -10   8   2        1.77      100.26     52.45 o 
  -9   8   2      360.22      372.04     41.47 o 
  -8   8   2        2.53       41.91     35.02 o 
  -7   8   2     1982.49     1808.75     94.35 o 
  -6   8   2     6449.12     6526.57    113.86 o 
  -5   8   2       22.10       -4.92     16.85 o 
  -4   8   2     3872.98     3700.41     49.26 o 
  -3   8   2       59.59       78.37     17.70 o 
  -2   8   2      778.87      778.39     23.21 o 
  -1   8   2     3001.43     3021.46     45.30 o 
   0   8   2     2062.70     1922.84     30.42 o 
   1   8   2     5753.85     6258.06     58.53 o 
   2   8   2    15104.07    14790.12    133.84 o 
   3   8   2       68.58       61.48     13.98 o 
   4   8   2      710.25      765.48     22.96 o 
   5   8   2      510.54      533.70     17.40 o 
   6   8   2     1563.60     1535.15     39.68 o 
   7   8   2     1025.39     1099.30     51.60 o 
   8   8   2     2911.11     2790.72     74.82 o 
   9   8   2        1.50       66.58     47.86 o 
  10   8   2     2366.09     2352.03    108.23 o 
  11   8   2      130.48      266.61     86.41 o 
 -11   9   2      894.22      941.72    115.38 o 
 -10   9   2      116.47      147.26     57.39 o 
  -9   9   2        1.07       30.89     50.34 o 
  -8   9   2      576.35      577.65     45.82 o 
  -7   9   2      140.72      125.94     41.77 o 
  -6   9   2      308.02      279.89     25.26 o 
  -5   9   2     3907.24     3929.96     53.98 o 
  -4   9   2     6845.15     7067.25     77.26 o 
  -3   9   2      911.40      988.02     28.85 o 
  -2   9   2      671.45      696.63     25.13 o 
  -1   9   2      571.57      628.21     21.54 o 
   0   9   2     3011.02     2909.79     42.69 o 
   1   9   2    11300.49    11490.12     97.40 o 
   2   9   2      240.01      249.19     20.66 o 
   3   9   2      972.83     1014.02     30.45 o 
   4   9   2      934.59      962.54     25.49 o 
   5   9   2      102.50       82.83     16.25 o 
   6   9   2        9.72       15.72     27.14 o 
   7   9   2      949.12     1027.97     52.14 o 
   8   9   2      238.33      215.72     43.35 o 
   9   9   2     3924.70     3683.64    100.03 o 
  10   9   2      760.20      734.82     87.31 o 
  11   9   2        5.72       58.07     73.63 o 
 -11  10   2      638.70      773.89    115.45 o 
 -10  10   2      429.50      445.39     64.93 o 
  -9  10   2     1805.07     1617.76    100.74 o 
  -8  10   2      270.11      384.50     62.47 o 
  -7  10   2     1520.79     1546.66     69.59 o 
  -6  10   2     1583.65     1623.93     53.73 o 
  -5  10   2     1942.82     1955.02     45.04 o 
  -4  10   2     4464.33     4632.52     63.08 o 
  -3  10   2       43.23       45.59     20.81 o 
  -2  10   2      825.43      975.39     30.00 o 
  -1  10   2     5843.14     5950.20     66.20 o 
   0  10   2     1432.72     1461.64     34.50 o 
   1  10   2     1230.65     1174.27     27.77 o 
   2  10   2     2706.31     2758.12     41.43 o 
   3  10   2     1440.36     1400.14     36.18 o 
   4  10   2     2786.81     2781.09     37.89 o 
   5  10   2        1.88        3.96     17.01 o 
   6  10   2     1683.62     1605.76     51.52 o 
   7  10   2     4957.52     4739.24    112.90 o 
   8  10   2     2214.70     2266.05     84.10 o 
   9  10   2        1.60       35.18     52.71 o 
  10  10   2     1703.79     1552.24     95.41 o 
 -11  11   2      546.84      552.43    115.88 o 
 -10  11   2      144.77      248.06     65.08 o 
  -9  11   2     1348.75     1317.81     99.24 o 
  -8  11   2     2717.88     2719.37    103.71 o 
  -7  11   2      181.14      241.57     40.66 o 
  -6  11   2       13.89       -3.77     24.11 o 
  -5  11   2     1176.44     1180.74     41.67 o 
  -4  11   2    11916.19    12431.19    124.77 o 
  -3  11   2     1945.60     2051.25     42.67 o 
  -2  11   2      456.53      464.42     25.20 o 
  -1  11   2     1630.25     1634.96     38.18 o 
   0  11   2     4087.13     4058.22     55.42 o 
   1  11   2       25.40        2.24     17.24 o 
   2  11   2     1497.10     1492.80     34.87 o 
   3  11   2      234.96      206.60     22.59 o 
   4  11   2     3034.65     3093.71     46.07 o 
   5  11   2     1884.25     1848.21     37.43 o 
   6  11   2       17.34        8.62     29.27 o 
   7  11   2      430.78      469.44     44.71 o 
   8  11   2     2507.29     2662.47     92.57 o 
   9  11   2      139.26       99.45     55.61 o 
  10  11   2      594.18      670.06     86.46 o 
 -10  12   2      854.83      867.66     77.27 o 
  -9  12   2      924.41      935.38     85.19 o 
  -8  12   2     1092.19     1172.76     64.51 o 
  -7  12   2     1028.63     1026.90     52.81 o 
  -6  12   2       49.61       55.33     32.37 o 
  -5  12   2     1290.25     1342.44     42.74 o 
  -4  12   2      574.16      475.10     43.01 o 
  -3  12   2     1262.76     1353.73     38.26 o 
  -2  12   2     7754.29     7788.90     82.98 o 
  -1  12   2     3938.12     3875.08     55.85 o 
   0  12   2      361.77      352.31     25.37 o 
   1  12   2     2456.06     2466.02     46.22 o 
   2  12   2      554.10      653.17     29.31 o 
   3  12   2     2281.56     2300.47     44.52 o 
   4  12   2     2052.50     2022.73     39.43 o 
   5  12   2      607.44      631.80     27.83 o 
   6  12   2     1505.28     1638.10     56.72 o 
   7  12   2     2495.60     2492.74     75.73 o 
   8  12   2      166.01      137.14     59.14 o 
   9  12   2       23.00       42.98     68.34 o 
  10  12   2      315.63      377.31     84.09 o 
 -10  13   2       19.11       52.33     62.64 o 
  -9  13   2     2402.59     2332.44     93.60 o 
  -8  13   2      313.97      380.79     52.68 o 
  -7  13   2      305.27      305.77     39.91 o 
  -6  13   2      886.98      854.43     45.35 o 
  -5  13   2        3.85       27.14     25.80 o 
  -4  13   2     3121.55     3200.30     61.87 o 
  -3  13   2      664.28      642.22     34.55 o 
  -2  13   2      985.68      999.40     41.79 o 
  -1  13   2     1960.46     1770.89     43.90 o 
   0  13   2     3472.78     3377.13     52.30 o 
   1  13   2     1383.88     1495.34     40.83 o 
   2  13   2       27.78       29.93     24.32 o 
   3  13   2       18.36       52.96     22.12 o 
   4  13   2      116.22      122.09     23.60 o 
   5  13   2     1339.63     1438.98     48.80 o 
   6  13   2      539.57      600.23     45.47 o 
   7  13   2      272.07      324.67     58.70 o 
   8  13   2      174.26      227.60     60.19 o 
   9  13   2      185.45      176.78     67.69 o 
  -9  14   2       47.92      -16.83     60.18 o 
  -8  14   2      561.40      625.27     67.31 o 
  -7  14   2        0.53       38.88     42.13 o 
  -6  14   2      225.89      235.25     39.23 o 
  -5  14   2       68.60       98.31     32.01 o 
  -4  14   2      141.01      172.34     29.47 o 
  -3  14   2     1125.18     1149.13     39.53 o 
  -2  14   2     4611.52     4530.30     81.70 o 
  -1  14   2      686.99      707.52     34.45 o 
   0  14   2      510.14      510.43     30.76 o 
   1  14   2       55.52        8.33     25.38 o 
   2  14   2      859.38      855.88     32.76 o 
   3  14   2      195.61      216.57     28.15 o 
   4  14   2     2893.61     2964.18     62.37 o 
   5  14   2      706.15      727.12     45.49 o 
   6  14   2     2405.09     2483.54     79.73 o 
   7  14   2      314.88      275.23     60.35 o 
   8  14   2       97.07       65.75     60.24 o 
   9  14   2        9.49       11.01     75.18 o 
  -9  15   2     1497.79     1313.87     85.38 o 
  -8  15   2       45.64       33.74     59.13 o 
  -7  15   2       12.14       -7.16     44.04 o 
  -6  15   2      177.58      204.08     52.67 o 
  -5  15   2      215.34      176.78     35.62 o 
  -4  15   2       81.62       89.60     29.77 o 
  -3  15   2     3328.19     3475.60     73.33 o 
  -2  15   2      375.70      373.30     31.61 o 
  -1  15   2     1921.42     1871.54     48.08 o 
   0  15   2      669.76      655.27     34.39 o 
   1  15   2       35.90       28.09     25.76 o 
   2  15   2      246.56      273.18     34.39 o 
   3  15   2      139.08      163.95     36.34 o 
   4  15   2      673.69      670.55     40.56 o 
   5  15   2     5350.72     5282.70    131.59 o 
   6  15   2      193.39      164.77     55.95 o 
   7  15   2      217.02      374.72    115.34 o 
   8  15   2      169.58      185.23     64.08 o 
  -8  16   2     1139.09     1231.80     95.09 o 
  -7  16   2      270.52      237.99     49.45 o 
  -6  16   2        1.40       -7.22     44.31 o 
  -5  16   2      583.35      645.49     58.33 o 
  -4  16   2      193.94      216.31     31.14 o 
  -3  16   2     1250.92     1248.31     45.88 o 
  -2  16   2     7652.10     7834.43     92.69 o 
  -1  16   2      726.71      731.49     35.22 o 
   0  16   2     1474.19     1477.02     59.79 o 
   1  16   2      152.68      151.04     28.90 o 
   2  16   2       44.55       35.32     30.59 o 
   3  16   2     1356.17     1229.13     40.66 o 
   4  16   2     3467.69     3318.03     70.95 o 
   5  16   2        2.41       -2.00     44.76 o 
   6  16   2     1677.74     1862.15     85.34 o 
   7  16   2      588.40      627.83     81.61 o 
   8  16   2       55.62      103.36     74.06 o 
  -8  17   2      118.12      153.21     84.61 o 
  -7  17   2       70.30       49.54     60.25 o 
  -6  17   2       81.73       71.93     52.47 o 
  -5  17   2      397.73      403.46     53.16 o 
  -4  17   2     1735.34     1693.47     63.98 o 
  -3  17   2     1254.44     1329.28     57.49 o 
  -2  17   2      202.01      133.68     34.90 o 
  -1  17   2     2829.42     2742.00     62.22 o 
   0  17   2     1053.69     1026.15     42.72 o 
   1  17   2        0.42      -30.48     30.48 o 
   2  17   2      130.33       82.01     32.83 o 
   3  17   2      382.75      397.58     48.74 o 
   4  17   2     1491.86     1512.74     58.55 o 
   5  17   2      779.91      687.05     58.26 o 
   6  17   2      883.47      797.61     71.68 o 
   7  17   2      420.06      441.80     80.66 o 
  -7  18   2      555.79      646.76     87.10 o 
  -6  18   2      405.77      527.12     69.87 o 
  -5  18   2      764.32      907.40     96.56 o 
  -4  18   2      786.58      777.08     52.84 o 
  -3  18   2     2133.68     2151.29     63.80 o 
  -2  18   2      600.75      630.84     52.74 o 
  -1  18   2      447.66      413.11     43.15 o 
   0  18   2      557.72      530.72     41.33 o 
   1  18   2      710.88      693.64     47.64 o 
   2  18   2      269.82      288.77     49.68 o 
   3  18   2     1106.89     1094.77     53.02 o 
   4  18   2      589.13      516.41     49.62 o 
   5  18   2       29.36      -26.14     49.70 o 
   6  18   2      161.06      147.94     64.34 o 
   7  18   2     1035.85     1051.51    188.44 o 
  -6  19   2        6.50       -3.44     72.28 o 
  -5  19   2      971.50     1033.27     69.08 o 
  -4  19   2      568.34      533.14     66.87 o 
  -3  19   2      166.33      129.48     46.66 o 
  -2  19   2      451.05      411.09     48.76 o 
  -1  19   2       28.41       23.85     31.60 o 
   0  19   2     2995.62     3016.16     72.59 o 
   1  19   2      887.43      894.86     51.67 o 
   2  19   2      345.51      298.22     44.50 o 
   3  19   2      144.65       89.72     42.95 o 
   4  19   2      543.00      415.64     54.17 o 
   5  19   2       14.12      -55.59     55.59 o 
   6  19   2      393.81      311.84     96.21 o 
  -5  20   2       38.84      128.07     65.93 o 
  -4  20   2      356.26      398.49     82.72 o 
  -3  20   2      383.14      442.55     53.90 o 
  -2  20   2       86.40       51.63     44.27 o 
  -1  20   2      143.20      150.64     55.69 o 
   0  20   2      399.81      399.24     54.84 o 
   1  20   2      185.42      137.05     43.91 o 
   2  20   2      738.87      813.88     77.21 o 
   3  20   2      490.79      340.04     53.56 o 
   4  20   2        7.00      -54.20     54.20 o 
  -4  21   2       19.29      -91.02     91.02 o 
  -3  21   2        1.04      -21.70     49.92 o 
  -2  21   2        9.98        0.79     48.67 o 
  -1  21   2        0.09      -22.99     57.89 o 
   0  21   2       57.93       30.28     47.57 o 
   1  21   2     1601.64     1532.09     98.58 o 
   2  21   2        0.50       15.77     47.80 o 
   3  21   2       76.42       33.16     55.24 o 
   0  22   2      708.62      500.15     98.92 o 
 -11   0   3     1953.52     2189.32    225.12 o 
  -9   0   3      738.23      592.64    129.46 o 
  -7   0   3     8157.60     8170.58    233.75 o 
  -5   0   3      184.25      132.46     29.82 o 
  -3   0   3    34628.55    34208.31    391.74 o 
  -1   0   3    29971.36    30140.46    240.44 o 
   1   0   3      386.95      386.38     12.74 o 
   3   0   3    18479.27    18479.55    198.12 o 
   5   0   3    11334.54    11392.72    223.70 o 
   7   0   3      443.46      387.69     28.25 o 
   9   0   3      488.81      534.71     55.60 o 
  11   0   3     4873.52     4152.05    197.71 o 
 -12   1   3      410.37      666.57    127.40 o 
 -11   1   3      188.70      319.49    100.39 o 
 -10   1   3     4634.79     4651.54    192.92 o 
  -9   1   3     1759.67     1606.94     57.60 o 
  -8   1   3       50.27       13.95     28.98 o 
  -7   1   3       21.37       16.72     30.73 o 
  -6   1   3      337.34      321.10     26.86 o 
  -5   1   3     1607.24     1576.17     51.59 o 
  -4   1   3     8315.78     8117.94     92.50 o 
  -3   1   3     1241.72     1293.89     21.80 o 
  -2   1   3    43723.81    43567.01    325.28 o 
  -1   1   3    11304.49    11149.32     64.54 o 
   0   1   3     1309.59     1227.80     11.11 o 
   1   1   3     7754.25     7563.94     43.67 o 
   2   1   3     1452.64     1381.55     15.77 o 
   3   1   3     1444.31     1418.87     23.40 o 
   4   1   3    26159.99    27325.21    225.93 o 
   5   1   3       75.90      119.15     18.05 o 
   6   1   3     5446.92     5308.94     61.80 o 
   7   1   3      332.92      329.87     28.95 o 
   8   1   3      117.03       79.25     25.36 o 
   9   1   3      256.78      253.71     49.56 o 
  10   1   3     1307.43     1343.27     78.51 o 
  11   1   3        3.25       70.60     82.19 o 
  12   1   3     3472.15     3724.15    275.46 o 
 -12   2   3      164.82      372.44    125.86 o 
 -11   2   3      857.25     1131.64    129.72 o 
 -10   2   3      472.79      581.20     99.61 o 
  -9   2   3      701.61      675.10     58.35 o 
  -8   2   3     2822.41     2689.73     63.48 o 
  -7   2   3     2625.20     2669.35     61.96 o 
  -6   2   3     1221.45     1248.86     42.26 o 
  -5   2   3       87.92       50.48     19.56 o 
  -4   2   3       10.18       15.08     12.56 o 
  -3   2   3     7334.08     7104.11     59.28 o 
  -2   2   3    13778.23    13833.63     88.98 o 
  -1   2   3    27898.66    27995.57    153.65 o 
   0   2   3        3.36       16.38      4.51 o 
   1   2   3    21155.99    22135.31    141.80 o 
   2   2   3     7869.55     7863.49     52.81 o 
   3   2   3      535.36      503.42     12.81 o 
   4   2   3        1.88      -11.36     11.36 o 
   5   2   3     4056.64     3883.69     49.95 o 
   6   2   3     3057.72     2953.13     48.62 o 
   7   2   3     2009.08     2011.36     51.09 o 
   8   2   3      277.66      276.00     38.11 o 
   9   2   3      514.60      566.60     58.64 o 
  10   2   3     1111.36     1200.08     81.28 o 
  11   2   3     3518.74     3354.77    131.22 o 
  12   2   3      646.03      718.51    203.54 o 
 -12   3   3       74.95      356.58    197.43 o 
 -11   3   3       98.88      134.31     97.97 o 
 -10   3   3      993.73      963.79     65.80 o 
  -9   3   3     2690.44     2766.87     74.03 o 
  -8   3   3      246.98      182.54     31.81 o 
  -7   3   3       57.53       65.34     16.24 o 
  -6   3   3      948.06      981.17     27.73 o 
  -5   3   3    10162.87    10445.87     88.98 o 
  -4   3   3     5084.61     5238.24     50.15 o 
  -3   3   3      221.95      246.79     12.23 o 
  -2   3   3       89.55       75.28      8.54 o 
  -1   3   3    11358.91    11556.93     73.18 o 
   0   3   3     1924.32     2041.19     22.10 o 
   1   3   3    10474.14    10852.94     68.90 o 
   2   3   3     1609.51     1791.18     21.65 o 
   3   3   3    17302.38    18318.56    115.26 o 
   4   3   3    13814.12    14437.60    122.36 o 
   5   3   3     4021.87     4047.54     53.10 o 
   6   3   3      105.90      141.18     26.65 o 
   7   3   3     1802.84     1776.61     49.10 o 
   8   3   3      211.59      223.56     31.04 o 
   9   3   3     3727.00     3431.61    134.31 o 
  10   3   3       60.90       84.55     63.17 o 
  11   3   3      206.12      278.72     74.95 o 
  12   3   3     1578.20     1252.17    138.09 o 
 -12   4   3      334.38      576.47    123.05 o 
 -11   4   3       14.18      144.76     63.04 o 
 -10   4   3     1359.56     1397.62     69.01 o 
  -9   4   3      266.37      282.36     39.11 o 
  -8   4   3     1464.28     1214.86     52.67 o 
  -7   4   3      627.80      542.31     36.18 o 
  -6   4   3     1890.32     1867.01     44.04 o 
  -5   4   3      957.14      869.79     22.24 o 
  -4   4   3      720.53      601.21     17.88 o 
  -3   4   3     1115.69     1112.28     17.96 o 
  -2   4   3     5836.59     5939.18     44.55 o 
  -1   4   3     7406.71     7584.76     53.69 o 
   0   4   3     4931.73     5153.08     36.66 o 
   1   4   3       72.67       51.91      8.26 o 
   2   4   3     2978.42     2938.17     24.60 o 
   3   4   3     1502.80     1350.82     17.59 o 
   4   4   3        4.75        6.26      9.79 o 
   5   4   3      248.96      233.15     19.98 o 
   6   4   3    11366.28    11182.84    137.06 o 
   7   4   3      446.03      427.36     36.02 o 
   8   4   3       43.35       29.67     31.63 o 
   9   4   3      324.12      338.69     62.87 o 
  10   4   3     1271.66     1471.78     92.45 o 
  11   4   3       30.20       61.37     70.93 o 
 -12   5   3       73.95      285.24     74.10 o 
 -11   5   3      160.31      294.35     68.63 o 
 -10   5   3      278.35      323.82     50.46 o 
  -9   5   3     2101.86     2228.44     64.06 o 
  -8   5   3       34.93       36.69     37.62 o 
  -7   5   3       37.45       33.53     31.28 o 
  -6   5   3    10967.31    10917.28    135.55 o 
  -5   5   3     7298.89     7273.65     82.11 o 
  -4   5   3      247.36      275.88     18.42 o 
  -3   5   3     2053.27     2225.60     27.69 o 
  -2   5   3     1448.73     1442.67     21.23 o 
  -1   5   3      866.97      744.79     14.72 o 
   0   5   3     3119.83     2951.53     24.64 o 
   1   5   3     5107.23     5258.22     42.06 o 
   2   5   3     2014.25     1995.67     24.36 o 
   3   5   3    15583.33    16411.02    111.02 o 
   4   5   3     3207.13     3563.53     32.96 o 
   5   5   3     1525.66     1607.55     35.24 o 
   6   5   3        7.67        6.54     20.84 o 
   7   5   3      100.22       66.70     33.51 o 
   8   5   3     1731.82     1676.50     62.14 o 
   9   5   3     1499.33     1458.94    150.79 o 
  10   5   3       57.14       52.21     60.46 o 
  11   5   3      934.85     1018.08     84.72 o 
 -12   6   3      549.46      722.00     87.96 o 
 -11   6   3      363.69      445.87     74.30 o 
 -10   6   3       12.61       93.17     44.82 o 
  -9   6   3      105.33       90.25     38.07 o 
  -8   6   3     1156.05     1101.82     52.14 o 
  -7   6   3     4872.34     4764.10     82.31 o 
  -6   6   3     1002.13     1061.87     72.10 o 
  -5   6   3     3541.59     3532.31     59.17 o 
  -4   6   3     1624.15     1844.71     28.17 o 
  -3   6   3     5863.85     6060.14     56.86 o 
  -2   6   3     5807.70     5816.39     50.32 o 
  -1   6   3     4748.15     4793.58     37.85 o 
   0   6   3      113.02      104.53      9.44 o 
   1   6   3    15569.79    15259.52     94.25 o 
   2   6   3     2709.67     2807.24     37.10 o 
   3   6   3     1023.21     1122.72     19.83 o 
   4   6   3      145.57      155.73     13.02 o 
   5   6   3       97.46       80.66     13.66 o 
   6   6   3      162.29      174.43     24.36 o 
   7   6   3     1448.87     1446.06     54.19 o 
   8   6   3       52.02       13.76     34.82 o 
   9   6   3     1772.40     1603.36     85.42 o 
  10   6   3      707.95      756.23     76.75 o 
  11   6   3      208.29      221.77    128.69 o 
 -12   7   3       18.14      132.98     78.29 o 
 -11   7   3      378.37      410.62     76.75 o 
 -10   7   3      111.64      133.09     46.78 o 
  -9   7   3      203.43      188.15     41.14 o 
  -8   7   3      537.50      616.14     43.01 o 
  -7   7   3     1012.16      946.33     46.01 o 
  -6   7   3     5002.35     5108.05     99.33 o 
  -5   7   3       10.16      -19.96     19.96 o 
  -4   7   3        3.28        8.11     16.15 o 
  -3   7   3     4047.15     4215.37     48.05 o 
  -2   7   3      139.12      160.29     14.36 o 
  -1   7   3      642.49      711.43     18.06 o 
   0   7   3     7455.59     6944.70     57.97 o 
   1   7   3       25.82       15.92     10.89 o 
   2   7   3     6562.82     6616.61     64.27 o 
   3   7   3     1327.38     1465.05     34.19 o 
   4   7   3        9.34       -6.32     12.76 o 
   5   7   3       11.06        4.97     12.71 o 
   6   7   3      611.43      676.41     30.27 o 
   7   7   3      108.38      113.75     35.37 o 
   8   7   3     6211.67     6111.61    103.42 o 
   9   7   3      546.31      525.29     56.02 o 
  10   7   3      200.67      214.51     73.71 o 
  11   7   3      142.44      210.60     92.29 o 
 -11   8   3      363.35      373.08     70.72 o 
 -10   8   3      139.78      147.39     53.91 o 
  -9   8   3     1102.67     1104.60     52.54 o 
  -8   8   3      585.24      572.94     44.27 o 
  -7   8   3     7918.36     7816.91    116.03 o 
  -6   8   3      325.03      335.49     31.10 o 
  -5   8   3      296.78      254.24     19.93 o 
  -4   8   3      783.87      833.82     27.13 o 
  -3   8   3     2582.81     2588.74     41.78 o 
  -2   8   3     1200.11     1203.60     30.48 o 
  -1   8   3     8690.82     8649.05     77.10 o 
   0   8   3       27.88       38.84     14.71 o 
   1   8   3    14064.98    13747.60    106.13 o 
   2   8   3     2577.09     2603.36     41.32 o 
   3   8   3      239.45      251.96     19.17 o 
   4   8   3       20.98       37.29     14.51 o 
   5   8   3       46.74       47.45     15.11 o 
   6   8   3        3.84        7.71     25.15 o 
   7   8   3     5973.44     6053.95    103.00 o 
   8   8   3        1.41       49.79     38.61 o 
   9   8   3     2244.61     2192.11    105.79 o 
  10   8   3      139.94      160.51     85.02 o 
  11   8   3      184.01      219.85     95.96 o 
 -11   9   3      262.25      292.25     70.17 o 
 -10   9   3       70.17      142.95     55.45 o 
  -9   9   3     1140.67     1116.73     82.74 o 
  -8   9   3     1793.38     1717.61     61.02 o 
  -7   9   3      953.55      975.63     49.64 o 
  -6   9   3     1569.21     1585.56     43.69 o 
  -5   9   3     3055.08     3031.10     48.16 o 
  -4   9   3      880.68      947.59     30.52 o 
  -3   9   3     3494.58     3599.04     51.27 o 
  -2   9   3     1859.70     1970.05     37.17 o 
  -1   9   3     5385.10     5397.04     56.40 o 
   0   9   3    11422.37    11253.74    102.73 o 
   1   9   3     2312.90     2400.27     37.57 o 
   2   9   3       41.78       19.98     14.45 o 
   3   9   3      422.70      474.89     22.38 o 
   4   9   3      295.81      308.82     20.42 o 
   5   9   3      879.66      876.26     28.87 o 
   6   9   3      508.32      492.79     32.50 o 
   7   9   3     4405.10     4304.86     88.28 o 
   8   9   3     5675.07     5577.83    122.92 o 
   9   9   3      299.12      264.96     98.93 o 
  10   9   3      295.57      347.33     75.51 o 
  11   9   3       14.98       18.16     97.81 o 
 -11  10   3       20.54      115.32     68.67 o 
 -10  10   3       13.61      149.05     58.57 o 
  -9  10   3      824.06      942.10     64.00 o 
  -8  10   3      500.41      521.37     53.42 o 
  -7  10   3     2657.24     2693.16     71.62 o 
  -6  10   3       19.21        4.92     24.52 o 
  -5  10   3       74.72       55.76     22.90 o 
  -4  10   3     3108.62     3077.29     56.20 o 
  -3  10   3      324.80      357.75     24.88 o 
  -2  10   3      563.05      563.41     21.62 o 
  -1  10   3     2513.78     2596.26     39.43 o 
   0  10   3     2419.17     2379.64     48.63 o 
   1  10   3     4420.55     4547.08     58.02 o 
   2  10   3     4398.91     4103.74     46.30 o 
   3  10   3      186.83      163.00     19.49 o 
   4  10   3       29.50        8.71     20.97 o 
   5  10   3      787.00      767.26     26.85 o 
   6  10   3     5665.90     5601.40     80.74 o 
   7  10   3     1768.16     1665.74     72.18 o 
   8  10   3       17.92        0.44     48.50 o 
   9  10   3      785.59      787.48     78.86 o 
  10  10   3      770.11      772.55    137.47 o 
 -11  11   3      867.78      778.07    110.89 o 
 -10  11   3      515.33      619.47     71.39 o 
  -9  11   3     2727.34     2740.39     90.62 o 
  -8  11   3      124.49      127.29     49.84 o 
  -7  11   3      900.33      969.42     51.99 o 
  -6  11   3      255.05      249.60     29.66 o 
  -5  11   3     3997.97     4068.03     61.07 o 
  -4  11   3      859.04      965.24     33.89 o 
  -3  11   3        7.05        2.04     22.21 o 
  -2  11   3     2476.14     2535.24     43.86 o 
  -1  11   3     5497.22     5437.63     65.35 o 
   0  11   3      453.68      471.66     26.33 o 
   1  11   3       46.25       41.51     17.85 o 
   2  11   3     1412.82     1404.14     30.76 o 
   3  11   3     2093.59     2116.43     37.22 o 
   4  11   3     1018.38     1020.22     35.77 o 
   5  11   3      332.71      352.33     23.41 o 
   6  11   3      728.69      716.52     49.99 o 
   7  11   3     1822.01     1980.14    100.49 o 
   8  11   3      642.03      718.95     63.66 o 
   9  11   3     1254.58     1256.52     94.57 o 
  10  11   3      923.03     1027.99    116.58 o 
 -10  12   3        5.66       13.46     57.73 o 
  -9  12   3     1210.62     1239.07    105.14 o 
  -8  12   3      971.43     1001.17     72.93 o 
  -7  12   3       53.53       20.02     42.59 o 
  -6  12   3       44.24       25.26     32.07 o 
  -5  12   3     1149.65     1093.11     41.25 o 
  -4  12   3      881.85      938.50     35.47 o 
  -3  12   3     2522.56     2576.74     48.63 o 
  -2  12   3      435.74      431.83     25.58 o 
  -1  12   3       70.66       70.92     23.77 o 
   0  12   3     2075.60     2104.01     44.84 o 
   1  12   3       50.45       61.42     22.65 o 
   2  12   3     1251.91     1284.80     33.71 o 
   3  12   3     1910.33     1829.21     35.38 o 
   4  12   3      349.30      341.86     25.23 o 
   5  12   3     1311.00     1317.00     54.32 o 
   6  12   3      591.47      585.95     48.55 o 
   7  12   3       47.27       -6.98     60.87 o 
   8  12   3      110.97      109.89     56.40 o 
   9  12   3       48.05      140.24     74.95 o 
  10  12   3      240.71      157.01     95.41 o 
 -10  13   3     1420.75     1359.46     90.11 o 
  -9  13   3      309.05      317.49     57.51 o 
  -8  13   3       36.46       34.62     41.58 o 
  -7  13   3       83.69       45.01     45.99 o 
  -6  13   3        1.58       -3.33     37.66 o 
  -5  13   3     3932.66     3796.10     68.37 o 
  -4  13   3     2144.49     2144.14     48.92 o 
  -3  13   3      531.98      541.07     27.78 o 
  -2  13   3     6517.91     6472.13    115.61 o 
  -1  13   3     1399.77     1385.50     40.22 o 
   0  13   3       87.96      109.38     24.69 o 
   1  13   3      179.82      163.56     25.26 o 
   2  13   3       49.39       48.20     21.67 o 
   3  13   3      167.24      168.87     19.94 o 
   4  13   3     5237.00     5418.01     73.34 o 
   5  13   3      386.17      437.68     39.25 o 
   6  13   3      108.98       74.45     52.40 o 
   7  13   3      466.71      462.12     62.09 o 
   8  13   3      153.27      115.26     57.59 o 
   9  13   3       46.84       67.37     78.07 o 
  -9  14   3      322.34      343.21     67.02 o 
  -8  14   3       91.61      151.64     53.57 o 
  -7  14   3      851.59      965.78     51.16 o 
  -6  14   3      137.20      140.16     41.48 o 
  -5  14   3      805.63      796.26     39.50 o 
  -4  14   3        0.71       38.89     27.56 o 
  -3  14   3     4573.35     4673.66     61.70 o 
  -2  14   3      819.80      818.20     35.27 o 
  -1  14   3      593.05      582.60     32.52 o 
   0  14   3       88.68       55.58     26.23 o 
   1  14   3     1927.74     1901.52     44.17 o 
   2  14   3       28.95       37.23     23.94 o 
   3  14   3     2494.18     2568.08     51.97 o 
   4  14   3      822.40      833.89     33.41 o 
   5  14   3     2951.63     3062.27     71.11 o 
   6  14   3     1043.73      995.70     76.25 o 
   7  14   3      931.23     1005.13     81.97 o 
   8  14   3       24.26      -24.94     68.18 o 
   9  14   3        5.97        9.57     80.35 o 
  -9  15   3       96.41      120.01     97.27 o 
  -8  15   3       52.89       75.58     61.75 o 
  -7  15   3      145.72      163.15     48.83 o 
  -6  15   3        0.84       68.70     38.10 o 
  -5  15   3        5.01      -19.86     36.15 o 
  -4  15   3     4291.81     4412.33     71.65 o 
  -3  15   3        9.04       18.46     27.28 o 
  -2  15   3     3329.69     3356.43     58.79 o 
  -1  15   3      125.94      118.62     29.01 o 
   0  15   3        2.42       14.48     25.86 o 
   1  15   3      641.21      615.09     34.37 o 
   2  15   3      188.50      156.52     26.73 o 
   3  15   3      108.89      170.37     27.55 o 
   4  15   3     4921.13     4976.12     80.61 o 
   5  15   3      202.50      207.35     46.29 o 
   6  15   3        4.79       18.30     51.43 o 
   7  15   3      207.18      183.30     69.60 o 
   8  15   3       82.30       88.89     70.17 o 
  -8  16   3       36.42      -43.51     71.41 o 
  -7  16   3       16.56      -14.25     50.02 o 
  -6  16   3      995.93     1007.25     65.21 o 
  -5  16   3     1866.21     1990.43     61.13 o 
  -4  16   3      894.13      748.40     47.87 o 
  -3  16   3     5246.56     5458.07    100.62 o 
  -2  16   3       81.34       57.80     30.31 o 
  -1  16   3      589.59      650.72     36.29 o 
   0  16   3        1.77      -25.71     29.17 o 
   1  16   3       10.94       -5.17     31.77 o 
   2  16   3      683.81      624.09     34.16 o 
   3  16   3     1331.01     1433.68     45.57 o 
   4  16   3      830.09      828.59     46.31 o 
   5  16   3     1344.06     1457.66     71.81 o 
   6  16   3      591.63      617.21     66.27 o 
   7  16   3       18.79       70.18     72.21 o 
   8  16   3       19.37       45.46     74.85 o 
  -8  17   3      588.17      580.64     86.44 o 
  -7  17   3        3.35       11.09     54.89 o 
  -6  17   3      492.96      478.92     60.30 o 
  -5  17   3      525.61      626.14     57.48 o 
  -4  17   3      865.30      869.69     77.72 o 
  -3  17   3        3.08       10.57     32.96 o 
  -2  17   3     2589.98     2348.54     63.26 o 
  -1  17   3      369.68      349.66     41.19 o 
   0  17   3      521.55      510.04     41.48 o 
   1  17   3       25.03        1.46     36.81 o 
   2  17   3      753.41      738.59     49.67 o 
   3  17   3     1271.57     1382.75     66.53 o 
   4  17   3     1268.43     1197.05     66.93 o 
   5  17   3     1424.76     1379.36     67.74 o 
   6  17   3      480.89      559.42     80.43 o 
   7  17   3      174.75      251.38     83.15 o 
  -7  18   3      219.85      349.60     70.27 o 
  -6  18   3      502.64      504.88     70.93 o 
  -5  18   3      301.41      262.56     54.15 o 
  -4  18   3      925.51      964.17     74.94 o 
  -3  18   3      171.60      174.88     55.29 o 
  -2  18   3       10.61      -45.77     47.37 o 
  -1  18   3     1678.66     1746.28     56.44 o 
   0  18   3     1388.32     1328.70     77.11 o 
   1  18   3      409.95      433.54     44.70 o 
   2  18   3      812.64      878.34     50.12 o 
   3  18   3     1023.36     1012.87     74.05 o 
   4  18   3      268.46      243.77     49.84 o 
   5  18   3      559.19      525.40     62.13 o 
   6  18   3      662.85      723.52    114.08 o 
  -6  19   3      194.11      357.89     70.35 o 
  -5  19   3       43.25       69.93     55.50 o 
  -4  19   3      196.58      153.91     47.72 o 
  -3  19   3       58.15      106.47     40.73 o 
  -2  19   3        1.73      -38.17     38.17 o 
  -1  19   3     1183.53     1255.38     56.63 o 
   0  19   3      871.88      900.19     58.00 o 
   1  19   3       70.83        7.73     39.94 o 
   2  19   3      471.44      381.24     46.60 o 
   3  19   3      124.25       38.65     46.41 o 
   4  19   3       35.94      -48.70     48.70 o 
   5  19   3      378.91      323.32     54.06 o 
  -5  20   3        3.69      -54.25     65.07 o 
  -4  20   3        2.05      -59.08     59.08 o 
  -3  20   3       27.64       12.09     47.19 o 
  -2  20   3      370.19      432.25     64.87 o 
  -1  20   3      676.86      762.59     72.26 o 
   0  20   3       25.16       31.66     43.13 o 
   1  20   3     2082.69     2191.58     83.83 o 
   2  20   3      514.42      557.11     61.04 o 
   3  20   3       24.51      -46.62     46.62 o 
   4  20   3       45.41      -48.95     48.95 o 
  -4  21   3       13.81     -152.48    152.48 o 
  -3  21   3      170.06      103.60     72.90 o 
  -2  21   3      110.32       91.23     81.80 o 
  -1  21   3       11.83      -42.72     51.95 o 
   0  21   3     2193.50     2156.22    115.14 o 
   1  21   3       11.11      -44.14     44.14 o 
   2  21   3      741.16      634.02     60.55 o 
   3  21   3        0.63      -43.88     63.29 o 
 -12   0   4     1920.42     2014.55    226.56 o 
 -10   0   4     2882.08     3235.07    243.82 o 
  -8   0   4     5454.03     5182.61    136.46 o 
  -6   0   4     1403.21     1456.52    110.40 o 
  -4   0   4     8765.15     8296.71    131.47 o 
  -2   0   4     6386.40     6270.34     68.64 o 
   0   0   4    23770.05    23910.20    182.74 o 
   2   0   4     7559.24     7562.76     73.14 o 
   4   0   4    10845.93    11029.60    127.88 o 
   6   0   4       19.34       19.31     21.57 o 
   8   0   4      391.20      339.24     56.57 o 
  10   0   4     2965.03     2780.06    124.17 o 
 -12   1   4       56.52      345.97    115.39 o 
 -11   1   4     2165.43     2012.06    150.03 o 
 -10   1   4      809.09      945.84    112.39 o 
  -9   1   4      324.01      252.64     48.67 o 
  -8   1   4      125.58       79.50     29.48 o 
  -7   1   4        9.13      -27.05     39.34 o 
  -6   1   4       97.51       83.03     24.92 o 
  -5   1   4     2161.17     1791.32     40.47 o 
  -4   1   4      995.07      951.72     23.71 o 
  -3   1   4     6547.86     6362.61     58.88 o 
  -2   1   4     2553.48     2636.75     28.45 o 
  -1   1   4       66.21       19.43      6.86 o 
   0   1   4      361.26      350.13      8.14 o 
   1   1   4      876.21      879.68     17.58 o 
   2   1   4     1055.67     1011.60     16.70 o 
   3   1   4    27154.77    27970.15    183.86 o 
   4   1   4      328.91      355.83     12.89 o 
   5   1   4      712.40      759.03     27.73 o 
   6   1   4     1342.36     1263.70     38.38 o 
   7   1   4     1446.42     1513.46     37.94 o 
   8   1   4      369.84      302.27     42.56 o 
   9   1   4      947.21      874.46    130.73 o 
  10   1   4        4.91      -32.38     54.87 o 
  11   1   4     3396.40     3295.00    115.57 o 
 -12   2   4     1001.99     1188.89    139.40 o 
 -11   2   4       83.30      252.02    101.45 o 
 -10   2   4      124.11      120.55     85.28 o 
  -9   2   4     1629.76     1571.25     77.81 o 
  -8   2   4     1459.29     1394.17     51.77 o 
  -7   2   4     2529.16     2371.83     72.56 o 
  -6   2   4     3256.54     3085.14     67.21 o 
  -5   2   4      371.40      352.06     20.66 o 
  -4   2   4    12715.91    12198.41    113.54 o 
  -3   2   4     2898.58     2836.04     29.80 o 
  -2   2   4      588.61      630.32     12.02 o 
  -1   2   4     6558.81     6561.36     40.05 o 
   0   2   4       99.27      105.11      9.68 o 
   1   2   4    17438.45    17796.33    120.03 o 
   2   2   4      148.48       93.12      7.73 o 
   3   2   4      324.67      357.16     12.74 o 
   4   2   4    17384.98    17946.54    135.92 o 
   5   2   4     8297.52     8704.58     85.69 o 
   6   2   4      404.24      405.14     23.32 o 
   7   2   4     1007.19     1027.67     32.70 o 
   8   2   4      111.91       93.58     38.45 o 
   9   2   4      607.90      500.87     58.66 o 
  10   2   4      360.52      346.39     62.42 o 
  11   2   4      532.16      578.59     79.69 o 
 -12   3   4       63.22      268.62    111.32 o 
 -11   3   4      194.83      302.60    107.92 o 
 -10   3   4     1545.64     1615.52    131.24 o 
  -9   3   4       18.49       15.67     33.78 o 
  -8   3   4       39.55       -9.75     22.12 o 
  -7   3   4      227.18      183.53     24.18 o 
  -6   3   4     7120.00     7282.07     83.02 o 
  -5   3   4      799.11      640.72     25.05 o 
  -4   3   4      548.53      637.72     17.85 o 
  -3   3   4      661.21      783.63     22.01 o 
  -2   3   4    23681.36    23849.45    145.36 o 
  -1   3   4     2106.04     2115.67     26.60 o 
   0   3   4     1641.26     1633.51     17.02 o 
   1   3   4        5.75       -7.65      7.65 o 
   2   3   4     8954.85     9067.17     66.50 o 
   3   3   4     2785.71     2806.81     26.72 o 
   4   3   4      877.15      848.05     19.25 o 
   5   3   4      549.79      588.15     21.23 o 
   6   3   4     1324.24     1267.48     33.30 o 
   7   3   4      137.22      174.50     31.03 o 
   8   3   4      168.52      127.20     41.87 o 
   9   3   4       34.15       85.45     60.63 o 
  10   3   4       90.97      148.54     60.63 o 
  11   3   4      699.72      617.69     76.10 o 
 -12   4   4       15.80      252.94    111.29 o 
 -11   4   4      446.30      520.48     68.39 o 
 -10   4   4     2541.82     2598.22    102.55 o 
  -9   4   4     3673.19     3685.02     90.69 o 
  -8   4   4       51.27        3.99     34.32 o 
  -7   4   4      128.68      129.26     24.99 o 
  -6   4   4       46.88       49.03     14.90 o 
  -5   4   4     6718.32     6673.21     65.29 o 
  -4   4   4      208.65      184.46     15.08 o 
  -3   4   4     6798.90     6713.40     53.39 o 
  -2   4   4     8230.23     8232.22     58.60 o 
  -1   4   4     2960.92     2762.01     25.60 o 
   0   4   4     5655.10     5656.12     39.25 o 
   1   4   4    11273.96    11003.16     72.45 o 
   2   4   4     5946.81     6767.58     53.16 o 
   3   4   4     3620.92     3726.28     33.79 o 
   4   4   4      291.88      265.68     10.40 o 
   5   4   4     8661.67     8515.49     82.66 o 
   6   4   4      661.39      658.38     33.82 o 
   7   4   4     1213.67     1225.80     44.40 o 
   8   4   4     2446.91     2341.71     74.20 o 
   9   4   4     2200.37     2135.96     91.71 o 
  10   4   4       17.26       27.87     60.38 o 
  11   4   4      408.46      505.05    104.69 o 
 -12   5   4      190.19      337.95     77.59 o 
 -11   5   4       63.23      166.95     63.67 o 
 -10   5   4     1370.67     1499.81     75.02 o 
  -9   5   4     2522.01     2514.78     79.98 o 
  -8   5   4       95.62       54.98     35.00 o 
  -7   5   4     2513.79     2342.77     60.21 o 
  -6   5   4     3657.48     3667.68     60.42 o 
  -5   5   4      374.81      350.95     20.07 o 
  -4   5   4       81.55       36.83     15.39 o 
  -3   5   4     1245.45     1361.01     24.03 o 
  -2   5   4     4947.46     4871.29     41.56 o 
  -1   5   4    15022.16    15043.24     98.29 o 
   0   5   4       11.72        2.71      7.52 o 
   1   5   4     1385.86     1675.89     21.50 o 
   2   5   4     7486.18     7667.33     59.70 o 
   3   5   4     2310.21     2408.07     30.43 o 
   4   5   4       12.18       17.50     10.45 o 
   5   5   4      664.24      685.55     25.38 o 
   6   5   4       34.79        5.06     28.76 o 
   7   5   4     3693.24     3548.48     73.09 o 
   8   5   4      191.76      152.02     43.06 o 
   9   5   4       56.22       59.31     56.69 o 
  10   5   4      316.98      405.79     69.55 o 
  11   5   4        4.80       89.41     69.80 o 
 -12   6   4      203.43      299.54     78.79 o 
 -11   6   4       18.52      110.76     67.02 o 
 -10   6   4     1904.70     1899.38     82.33 o 
  -9   6   4      866.17      888.40     50.21 o 
  -8   6   4     4471.08     4476.00     94.47 o 
  -7   6   4     2463.34     2375.48     68.46 o 
  -6   6   4     1845.34     1823.87     36.44 o 
  -5   6   4      299.39      347.47     21.05 o 
  -4   6   4     2748.63     2825.31     35.80 o 
  -3   6   4      820.51      787.68     21.78 o 
  -2   6   4     5815.78     5625.14     53.31 o 
  -1   6   4      295.20      366.05     14.31 o 
   0   6   4     6934.56     6519.63     47.37 o 
   1   6   4      638.87      552.52     21.95 o 
   2   6   4     5732.66     6239.67     60.63 o 
   3   6   4      182.15      214.49     12.61 o 
   4   6   4       11.79       11.81     12.90 o 
   5   6   4     4819.46     4941.58     57.91 o 
   6   6   4     6546.99     6618.80     90.14 o 
   7   6   4      137.86      146.80     34.74 o 
   8   6   4     2170.38     2276.73     73.60 o 
   9   6   4     1716.13     1794.83     95.92 o 
  10   6   4       21.23       32.10     71.14 o 
  11   6   4      162.38      117.84     93.95 o 
 -12   7   4        8.11      207.17     87.13 o 
 -11   7   4      683.77      748.02     83.75 o 
 -10   7   4        0.20      138.80     51.45 o 
  -9   7   4     1258.83     1280.06     55.38 o 
  -8   7   4      385.72      434.98     40.68 o 
  -7   7   4     9406.32     9179.14    117.41 o 
  -6   7   4     1126.59     1121.25     36.43 o 
  -5   7   4      230.55      231.26     25.18 o 
  -4   7   4       32.92        3.73     15.23 o 
  -3   7   4     5420.07     5748.86     57.03 o 
  -2   7   4      449.62      455.16     17.00 o 
  -1   7   4     3734.93     3503.88     35.70 o 
   0   7   4     5060.35     5448.25     47.96 o 
   1   7   4       52.23       38.56     10.90 o 
   2   7   4      345.66      422.80     18.31 o 
   3   7   4     2135.95     2051.09     33.23 o 
   4   7   4      315.92      363.40     17.70 o 
   5   7   4     5722.66     5723.21     60.61 o 
   6   7   4      263.25      315.31     30.80 o 
   7   7   4     5961.92     5657.97     97.19 o 
   8   7   4      376.18      421.68     43.08 o 
   9   7   4        1.01       47.31     59.64 o 
  10   7   4       58.71      107.72     68.03 o 
  11   7   4      239.56      194.94     77.41 o 
 -12   8   4      599.86      675.35    128.02 o 
 -11   8   4        1.43       85.41     71.81 o 
 -10   8   4        8.43       94.51     49.54 o 
  -9   8   4       77.45       69.38     41.45 o 
  -8   8   4     4194.34     4354.45     86.20 o 
  -7   8   4       82.90       95.49     33.03 o 
  -6   8   4      932.87      934.43     34.23 o 
  -5   8   4     1430.15     1373.03     28.35 o 
  -4   8   4     5762.43     5873.32     65.81 o 
  -3   8   4       20.17       22.22     16.24 o 
  -2   8   4     1208.02     1177.60     25.59 o 
  -1   8   4      172.76      162.07     12.69 o 
   0   8   4    17112.41    16980.93    135.05 o 
   1   8   4      741.65      767.29     20.20 o 
   2   8   4      790.49      877.30     26.71 o 
   3   8   4        3.95       -1.82     17.45 o 
   4   8   4        2.10       -6.59     15.00 o 
   5   8   4       22.64       22.76     17.15 o 
   6   8   4     2250.82     2328.46     56.08 o 
   7   8   4      788.11      787.45     47.88 o 
   8   8   4     2925.10     2823.89     76.62 o 
   9   8   4      185.53      189.76     74.33 o 
  10   8   4      503.49      575.82     89.80 o 
  11   8   4       33.35       20.00     87.78 o 
 -11   9   4      336.30      454.51     83.31 o 
 -10   9   4      354.15      420.25     56.92 o 
  -9   9   4      771.26      814.32     60.75 o 
  -8   9   4      382.57      385.10     43.27 o 
  -7   9   4     4390.12     4204.15     77.13 o 
  -6   9   4      523.82      493.31     34.08 o 
  -5   9   4      390.97      354.70     24.46 o 
  -4   9   4     1014.43     1007.97     31.43 o 
  -3   9   4      659.84      645.63     26.78 o 
  -2   9   4      495.58      443.32     21.21 o 
  -1   9   4    11373.31    11484.48     90.26 o 
   0   9   4     1042.03     1065.69     31.84 o 
   1   9   4     2668.84     2659.72     37.36 o 
   2   9   4      646.08      605.76     19.17 o 
   3   9   4      781.02      814.63     28.42 o 
   4   9   4     1762.53     1791.05     39.44 o 
   5   9   4      135.95      125.16     18.68 o 
   6   9   4     3264.35     3354.19     67.32 o 
   7   9   4     5498.92     5386.37    100.68 o 
   8   9   4      339.55      387.54     53.07 o 
   9   9   4        2.54       42.23     64.75 o 
  10   9   4        1.72       61.52     83.36 o 
 -11  10   4        5.16       64.62     77.99 o 
 -10  10   4       69.25      104.94     52.79 o 
  -9  10   4      150.19      185.48     51.77 o 
  -8  10   4     1908.36     1834.77     67.65 o 
  -7  10   4     1176.11     1220.83     50.33 o 
  -6  10   4      636.97      709.39     34.41 o 
  -5  10   4     4297.15     4237.59     60.51 o 
  -4  10   4      154.23      203.54     24.31 o 
  -3  10   4     2480.81     2505.00     46.74 o 
  -2  10   4     4128.76     4303.69     58.15 o 
  -1  10   4      366.18      374.02     19.62 o 
   0  10   4     7888.13     7972.22     77.28 o 
   1  10   4    10610.95    10623.00     90.90 o 
   2  10   4      690.32      717.53     22.59 o 
   3  10   4      604.99      601.08     25.00 o 
   4  10   4       92.60       84.83     22.36 o 
   5  10   4      652.82      653.00     28.21 o 
   6  10   4      218.51      245.24     34.86 o 
   7  10   4      268.73      366.19     52.59 o 
   8  10   4     1098.74     1147.94     68.33 o 
   9  10   4     1544.27     1652.49    162.36 o 
  10  10   4       27.45      147.48    129.56 o 
 -11  11   4      432.10      416.14     99.15 o 
 -10  11   4      303.94      283.81     65.59 o 
  -9  11   4      194.98      306.91     55.48 o 
  -8  11   4       19.92       66.41     42.21 o 
  -7  11   4     1489.73     1478.67     60.35 o 
  -6  11   4     1555.46     1651.00     59.43 o 
  -5  11   4     2535.55     2389.79     49.09 o 
  -4  11   4      708.41      696.59     31.97 o 
  -3  11   4     3715.91     3697.09     55.33 o 
  -2  11   4     4097.04     4168.70     55.86 o 
  -1  11   4     1820.52     1694.55     38.45 o 
   0  11   4      297.22      274.54     22.82 o 
   1  11   4     3587.71     3559.66     42.74 o 
   2  11   4      646.20      670.21     25.09 o 
   3  11   4     4617.66     4444.49     52.63 o 
   4  11   4     1216.96     1263.28     39.14 o 
   5  11   4     3452.01     3478.22     55.88 o 
   6  11   4      971.22     1010.97     52.07 o 
   7  11   4      700.36      647.46     60.46 o 
   8  11   4     2303.10     2375.97    112.59 o 
   9  11   4      875.97      910.98     92.39 o 
  10  11   4       16.31       33.31     74.18 o 
 -10  12   4      202.06      204.96     65.39 o 
  -9  12   4      430.98      527.94     60.76 o 
  -8  12   4       67.95      160.63     45.13 o 
  -7  12   4      189.52      273.89     44.54 o 
  -6  12   4      696.15      776.72     45.16 o 
  -5  12   4     1043.75     1081.87     37.29 o 
  -4  12   4       31.09       36.88     25.54 o 
  -3  12   4     1289.41     1291.19     38.89 o 
  -2  12   4      611.55      647.28     27.69 o 
  -1  12   4      221.68      247.12     25.84 o 
   0  12   4      453.31      485.02     26.98 o 
   1  12   4     2951.03     2805.80     45.53 o 
   2  12   4      839.82      884.39     29.24 o 
   3  12   4       19.13       11.85     18.51 o 
   4  12   4     1643.89     1727.83     47.29 o 
   5  12   4      285.60      338.00     34.02 o 
   6  12   4        0.48      -42.03     42.03 o 
   7  12   4      333.45      360.91     57.60 o 
   8  12   4       12.47       11.92     64.12 o 
   9  12   4     1214.58     1274.68     96.02 o 
 -10  13   4       77.12      113.30     63.57 o 
  -9  13   4       38.56       79.33     53.15 o 
  -8  13   4       29.22       26.91     44.20 o 
  -7  13   4      222.42      209.22     43.87 o 
  -6  13   4      201.08      179.93     38.14 o 
  -5  13   4     3861.94     3995.86     66.93 o 
  -4  13   4     2809.10     2797.40     53.28 o 
  -3  13   4     2680.54     2751.41     47.37 o 
  -2  13   4      294.39      295.65     26.22 o 
  -1  13   4       49.69       18.79     25.11 o 
   0  13   4      415.68      392.36     27.43 o 
   1  13   4      133.71      102.82     21.50 o 
   2  13   4     2194.33     2176.99     42.01 o 
   3  13   4     6567.19     6583.59     83.62 o 
   4  13   4        9.54       -2.15     27.66 o 
   5  13   4      442.93      558.49     46.77 o 
   6  13   4     1166.85     1165.17     65.60 o 
   7  13   4       42.40       56.86     60.56 o 
   8  13   4      243.73      344.80     62.12 o 
   9  13   4     1071.00     1129.20    155.83 o 
  -9  14   4       54.06      108.70     61.94 o 
  -8  14   4      409.47      419.52     58.24 o 
  -7  14   4      279.64      287.20     45.73 o 
  -6  14   4      127.74      218.11     39.21 o 
  -5  14   4       59.07       56.77     28.93 o 
  -4  14   4     1908.74     2011.26     57.22 o 
  -3  14   4      536.71      525.53     29.29 o 
  -2  14   4       27.47       10.46     25.59 o 
  -1  14   4       94.77       72.49     27.67 o 
   0  14   4      635.65      631.37     30.81 o 
   1  14   4       46.32       35.84     23.35 o 
   2  14   4      208.60      243.12     25.97 o 
   3  14   4       80.65       58.99     21.37 o 
   4  14   4     1248.87     1369.62     42.99 o 
   5  14   4      116.13       77.13     42.07 o 
   6  14   4     1784.25     1848.80     79.70 o 
   7  14   4       13.51       -1.68     68.93 o 
   8  14   4       30.00      167.69     98.17 o 
   9  14   4      101.19      156.79    169.74 o 
  -9  15   4      189.74      182.48     75.37 o 
  -8  15   4       19.18       96.92     62.95 o 
  -7  15   4      160.85      203.40     53.93 o 
  -6  15   4       46.78       72.37     42.67 o 
  -5  15   4     5107.96     5180.28     95.35 o 
  -4  15   4        0.06       15.23     31.47 o 
  -3  15   4     2938.43     2936.04     62.94 o 
  -2  15   4       91.90       81.71     27.95 o 
  -1  15   4        2.68       -1.17     27.36 o 
   0  15   4      373.84      375.11     28.44 o 
   1  15   4      197.34      159.76     27.32 o 
   2  15   4     1051.52     1066.25     40.92 o 
   3  15   4     4099.14     4131.48     68.29 o 
   4  15   4       41.53        7.19     40.03 o 
   5  15   4      288.31      241.90     47.28 o 
   6  15   4      210.55      214.86     68.29 o 
   7  15   4      253.08      400.25     77.86 o 
   8  15   4      371.42      438.17     79.87 o 
  -8  16   4        9.51      112.83     70.82 o 
  -7  16   4      908.07     1012.86     78.19 o 
  -6  16   4      846.02      918.94     64.55 o 
  -5  16   4       55.19      119.63     39.02 o 
  -4  16   4     2098.40     2128.81     53.44 o 
  -3  16   4     3374.13     3307.30     76.50 o 
  -2  16   4      342.41      390.69     37.67 o 
  -1  16   4      266.51      224.48     38.20 o 
   0  16   4      172.37      181.08     33.85 o 
   1  16   4     2636.85     2551.99     68.62 o 
   2  16   4      850.94      887.21     40.06 o 
   3  16   4     2032.15     1983.20     53.35 o 
   4  16   4     3154.04     3165.54     75.79 o 
   5  16   4     1337.18     1281.59     67.33 o 
   6  16   4        4.84       67.40     67.00 o 
   7  16   4      419.54      488.28     78.78 o 
  -8  17   4      104.75      130.84     68.32 o 
  -7  17   4      367.61      421.72     62.01 o 
  -6  17   4      386.34      488.64     60.87 o 
  -5  17   4     1176.59     1200.75     54.39 o 
  -4  17   4      574.26      577.82     44.34 o 
  -3  17   4      462.92      404.16     42.14 o 
  -2  17   4     1341.04     1389.83     54.58 o 
  -1  17   4      804.99      665.80     42.32 o 
   0  17   4      366.54      310.26     55.29 o 
   1  17   4     1152.52     1032.97     56.88 o 
   2  17   4      763.45      750.06     52.46 o 
   3  17   4     1914.84     2038.93     79.58 o 
   4  17   4      612.61      637.78     53.29 o 
   5  17   4      634.99      731.73     55.57 o 
   6  17   4       16.79        2.94     78.60 o 
   7  17   4      211.23      156.85     90.31 o 
  -7  18   4      746.72      773.23     70.43 o 
  -6  18   4     1498.28     1785.83     95.85 o 
  -5  18   4      104.69      113.32     52.49 o 
  -4  18   4      161.02       88.16     45.74 o 
  -3  18   4     2566.87     2536.22     69.07 o 
  -2  18   4      632.72      634.01     47.63 o 
  -1  18   4      479.06      575.42     65.92 o 
   0  18   4       72.73       64.51     40.02 o 
   1  18   4     1219.66     1210.30     54.56 o 
   2  18   4     1702.53     1614.37     56.52 o 
   3  18   4        4.91      -39.99     43.17 o 
   4  18   4      500.84      475.43     55.59 o 
   5  18   4     1144.96     1108.08     63.19 o 
   6  18   4      251.95      242.34     89.81 o 
  -6  19   4      281.66      455.17     90.42 o 
  -5  19   4       35.02       30.41     56.88 o 
  -4  19   4       46.93       71.75     57.07 o 
  -3  19   4       10.58       73.53     41.99 o 
  -2  19   4      521.08      533.23     48.14 o 
  -1  19   4     1382.26     1380.27     63.17 o 
   0  19   4        5.26      -37.86     40.20 o 
   1  19   4     1170.34     1107.07     55.21 o 
   2  19   4      298.90      290.58     55.66 o 
   3  19   4        0.53      -28.67     50.25 o 
   4  19   4      547.64      494.97     54.52 o 
   5  19   4        5.97      -49.90     49.90 o 
  -5  20   4       21.41       27.89     67.45 o 
  -4  20   4       27.66      -33.29     51.62 o 
  -3  20   4      522.86      414.89     55.90 o 
  -2  20   4      679.27      785.28     53.68 o 
  -1  20   4       16.41      -28.56     42.48 o 
   0  20   4     1733.11     1722.39    104.20 o 
   1  20   4      627.47      608.38     50.78 o 
   2  20   4      137.61       77.33     48.25 o 
   3  20   4        0.06      -47.12     47.12 o 
   4  20   4      142.91       20.51     50.59 o 
  -3  21   4       77.77       26.04     51.13 o 
  -2  21   4        2.76      -42.34     49.96 o 
  -1  21   4     3593.35     3629.29     85.73 o 
   0  21   4        3.36        9.91     59.23 o 
   1  21   4      584.63      576.04     53.50 o 
   2  21   4       58.74        5.13     50.26 o 
 -11   0   5     8918.48     9057.92    407.08 o 
  -9   0   5     2942.66     2819.40    103.44 o 
  -7   0   5     6712.91     6674.24    159.03 o 
  -5   0   5    20761.02    20900.23    301.47 o 
  -3   0   5     8572.70     8690.91    100.34 o 
  -1   0   5      287.80      341.32     18.58 o 
   1   0   5     1393.14     1329.16     30.07 o 
   3   0   5    11320.72    11702.89    123.19 o 
   5   0   5      524.61      477.97     24.67 o 
   7   0   5      325.77      315.97     40.64 o 
   9   0   5     1493.51     1661.79    158.23 o 
  11   0   5       40.12      202.39    114.00 o 
 -12   1   5     2396.95     2677.31    181.96 o 
 -11   1   5        3.64      146.44    100.43 o 
 -10   1   5       33.83      126.53     88.47 o 
  -9   1   5        0.31       37.68     43.61 o 
  -8   1   5      419.54      379.27     52.63 o 
  -7   1   5       56.03        4.00     27.85 o 
  -6   1   5     8914.74     8367.61    128.90 o 
  -5   1   5      607.66      533.72     25.08 o 
  -4   1   5     3627.59     3411.65     45.58 o 
  -3   1   5      268.66      266.15     10.90 o 
  -2   1   5      169.13      149.40     10.20 o 
  -1   1   5     5471.21     5566.27     35.44 o 
   0   1   5     8753.06     8856.72     52.74 o 
   1   1   5       62.04       34.84      7.01 o 
   2   1   5     7974.21     7634.31     57.69 o 
   3   1   5    15267.71    16315.42    117.19 o 
   4   1   5      361.75      459.94     16.69 o 
   5   1   5     4057.89     4178.89     46.98 o 
   6   1   5      542.41      529.77     21.99 o 
   7   1   5      190.98      141.63     26.45 o 
   8   1   5     2335.54     2193.07     60.24 o 
   9   1   5       12.41       11.32     40.93 o 
  10   1   5      510.41      588.87     67.35 o 
  11   1   5      484.84      447.57     74.47 o 
 -12   2   5        8.66      237.21    112.45 o 
 -11   2   5     1092.75     1228.15    131.10 o 
 -10   2   5      748.23      737.80    107.18 o 
  -9   2   5      386.39      319.17     50.94 o 
  -8   2   5     1322.53     1224.34     52.02 o 
  -7   2   5     1483.42     1526.65     52.83 o 
  -6   2   5       32.93       53.74     22.08 o 
  -5   2   5     7387.94     7044.37     82.75 o 
  -4   2   5      136.95      106.64     11.96 o 
  -3   2   5        4.69        7.09     10.03 o 
  -2   2   5     1770.01     1733.91     19.77 o 
  -1   2   5      238.67      267.79      9.64 o 
   0   2   5      569.66      525.17     10.57 o 
   1   2   5      773.05      703.45     12.63 o 
   2   2   5     3211.17     3353.11     38.54 o 
   3   2   5    36197.35    38100.37    232.59 o 
   4   2   5    10422.06    10748.51     78.95 o 
   5   2   5       83.69       86.91     11.41 o 
   6   2   5      124.13      126.67     19.16 o 
   7   2   5      217.85      155.51     23.82 o 
   8   2   5     1124.11     1101.78     45.44 o 
   9   2   5     1110.20     1048.00    104.87 o 
  10   2   5      824.47      755.42     65.79 o 
  11   2   5       99.14      159.87     77.17 o 
 -12   3   5       26.37      196.78    156.79 o 
 -11   3   5     3108.95     3386.97    254.97 o 
 -10   3   5       90.66      146.77     50.17 o 
  -9   3   5      241.27      279.52     38.20 o 
  -8   3   5      140.66       92.26     26.27 o 
  -7   3   5     2898.21     2873.58     50.23 o 
  -6   3   5      101.83       49.32     15.52 o 
  -5   3   5     3972.05     3896.80     46.69 o 
  -4   3   5       11.11       14.05     13.35 o 
  -3   3   5    22157.22    22318.53    159.79 o 
  -2   3   5     3378.22     3577.31     34.51 o 
  -1   3   5       60.34       44.55      7.56 o 
   0   3   5     1224.90     1166.44     19.95 o 
   1   3   5      203.82      235.98      9.00 o 
   2   3   5      456.24      377.51     14.32 o 
   3   3   5     9761.01     9939.10     67.78 o 
   4   3   5       64.04       59.57     10.94 o 
   5   3   5     4614.36     4385.81     52.71 o 
   6   3   5        8.86       10.04     17.37 o 
   7   3   5     1656.06     1664.52     69.04 o 
   8   3   5     1558.72     1420.70     57.10 o 
   9   3   5       49.49       73.35     50.09 o 
  10   3   5      239.73      205.70     64.42 o 
  11   3   5     1897.44     1729.27    175.06 o 
 -12   4   5      348.89      610.17    125.64 o 
 -11   4   5      654.35      734.61     74.66 o 
 -10   4   5      957.78      905.78     70.07 o 
  -9   4   5       83.85       70.07     39.01 o 
  -8   4   5     2061.51     2049.28     52.60 o 
  -7   4   5      952.54     1008.86     40.34 o 
  -6   4   5     4186.59     4277.14     56.45 o 
  -5   4   5        6.29      -13.09     14.51 o 
  -4   4   5     5931.45     5826.60     61.81 o 
  -3   4   5      830.71     1064.63     19.79 o 
  -2   4   5       14.83       16.95      8.54 o 
  -1   4   5     6575.60     6901.00     47.85 o 
   0   4   5       62.81       85.23      8.17 o 
   1   4   5     3218.30     3419.34     32.68 o 
   2   4   5       18.13       -3.39      6.63 o 
   3   4   5       17.82       39.04     10.13 o 
   4   4   5     2934.51     2853.40     30.26 o 
   5   4   5     1461.95     1472.18     30.02 o 
   6   4   5     4687.06     4743.55     60.52 o 
   7   4   5     3994.26     3854.11     70.48 o 
   8   4   5     1672.07     1682.72     85.67 o 
   9   4   5      121.35       83.03     59.29 o 
  10   4   5      291.07      293.97     66.82 o 
  11   4   5       55.06       93.02     78.07 o 
 -12   5   5       33.34      204.22     80.19 o 
 -11   5   5      741.19      862.61     64.58 o 
 -10   5   5     1621.53     1730.56     93.58 o 
  -9   5   5       22.43       50.20     41.38 o 
  -8   5   5      795.22      733.84     41.78 o 
  -7   5   5     3172.37     3223.61     50.33 o 
  -6   5   5        0.11       -2.92     17.67 o 
  -5   5   5      123.53      110.51     18.66 o 
  -4   5   5      400.91      513.31     22.30 o 
  -3   5   5     6534.62     6618.80     59.71 o 
  -2   5   5     2703.01     2380.16     29.11 o 
  -1   5   5       15.32       18.31     10.07 o 
   0   5   5     6762.87     6891.37     46.04 o 
   1   5   5     1932.94     1779.45     22.29 o 
   2   5   5     4850.31     5361.99     49.51 o 
   3   5   5     2085.44     2072.00     26.80 o 
   4   5   5        7.75        6.95     11.16 o 
   5   5   5     1772.93     1741.24     30.02 o 
   6   5   5     8287.85     8137.46     98.25 o 
   7   5   5     1191.28     1238.08     48.84 o 
   8   5   5     1119.05     1033.72     59.26 o 
   9   5   5      341.81      357.47     66.24 o 
  10   5   5       21.47       92.22     64.86 o 
  11   5   5      640.60      666.10     95.54 o 
 -12   6   5       18.88      170.70     75.15 o 
 -11   6   5       62.72      175.13     54.72 o 
 -10   6   5       75.44      191.16     51.43 o 
  -9   6   5     2062.20     2079.04     86.02 o 
  -8   6   5      244.22      220.19     40.72 o 
  -7   6   5     3316.69     3172.74     62.49 o 
  -6   6   5     1048.33     1071.99     30.76 o 
  -5   6   5      553.70      530.37     26.52 o 
  -4   6   5      869.20     1008.61     26.32 o 
  -3   6   5     3337.09     3267.97     44.18 o 
  -2   6   5      452.34      497.46     16.65 o 
  -1   6   5    19957.91    19916.04    168.13 o 
   0   6   5     4523.02     4496.13     39.13 o 
   1   6   5       26.25       42.71     11.50 o 
   2   6   5     6272.10     6312.59     61.81 o 
   3   6   5     1481.41     1511.63     41.18 o 
   4   6   5      351.97      399.65     22.50 o 
   5   6   5     6459.98     6305.26     59.38 o 
   6   6   5     1178.32     1260.14     34.83 o 
   7   6   5     2961.91     3016.77     70.97 o 
   8   6   5      901.15      896.26     65.96 o 
   9   6   5        3.63       15.09     60.53 o 
  10   6   5       48.76       21.62     74.12 o 
  11   6   5       34.11       63.43     72.60 o 
 -12   7   5      339.28      355.08     82.43 o 
 -11   7   5      109.66      194.88     57.70 o 
 -10   7   5     2899.66     2922.33     99.42 o 
  -9   7   5      288.48      353.95     53.88 o 
  -8   7   5     5805.35     5675.68    100.11 o 
  -7   7   5        0.79      -18.75     18.75 o 
  -6   7   5      163.38      168.87     22.08 o 
  -5   7   5        0.08      -16.37     19.31 o 
  -4   7   5      449.92      517.98     22.58 o 
  -3   7   5     1248.48     1242.23     26.91 o 
  -2   7   5    12430.18    12203.84    100.99 o 
  -1   7   5      782.72      839.69     22.82 o 
   0   7   5     3658.35     3594.69     35.71 o 
   1   7   5     1572.28     1736.73     26.38 o 
   2   7   5     1067.90      972.42     31.40 o 
   3   7   5     2755.68     2888.10     37.03 o 
   4   7   5     1439.56     1465.09     35.81 o 
   5   7   5      133.50      162.23     16.16 o 
   6   7   5      986.70      990.54     35.52 o 
   7   7   5      199.46      246.36     38.51 o 
   8   7   5       77.21       21.90     44.94 o 
   9   7   5      483.17      544.70     72.43 o 
  10   7   5      167.19      123.09     68.83 o 
  11   7   5        0.20     -103.97    103.97 o 
 -11   8   5      124.48      186.29     59.13 o 
 -10   8   5      108.07      200.26     56.34 o 
  -9   8   5     2206.15     2303.12     70.14 o 
  -8   8   5     1543.20     1541.82     51.16 o 
  -7   8   5      639.91      587.13     35.28 o 
  -6   8   5       87.58       47.66     20.36 o 
  -5   8   5     1085.24     1017.59     27.39 o 
  -4   8   5     1255.92     1242.55     29.91 o 
  -3   8   5     1845.61     1798.39     31.21 o 
  -2   8   5        7.32       18.37     13.26 o 
  -1   8   5    16296.27    16193.41    136.42 o 
   0   8   5      583.79      516.87     16.40 o 
   1   8   5     2791.29     2812.81     34.11 o 
   2   8   5      395.06      449.12     19.70 o 
   3   8   5      167.13      156.66     17.41 o 
   4   8   5     3486.17     3565.75     66.40 o 
   5   8   5     1592.18     1646.68     35.75 o 
   6   8   5        0.11      -19.90     19.90 o 
   7   8   5     3441.62     3563.01     82.11 o 
   8   8   5       33.90       38.04     50.99 o 
   9   8   5      620.27      618.40     75.79 o 
  10   8   5        6.38       91.20     74.81 o 
 -11   9   5      125.24      241.32     62.37 o 
 -10   9   5     1515.90     1472.41     83.88 o 
  -9   9   5      654.25      636.67     52.62 o 
  -8   9   5      546.66      598.97     43.90 o 
  -7   9   5     2210.46     2215.14     65.60 o 
  -6   9   5       59.50       48.45     25.19 o 
  -5   9   5       56.37       45.10     18.53 o 
  -4   9   5        1.14      -12.92     17.05 o 
  -3   9   5     2598.61     2544.03     39.94 o 
  -2   9   5     7724.42     7539.62     64.81 o 
  -1   9   5      248.86      278.15     15.71 o 
   0   9   5     1438.22     1312.20     34.52 o 
   1   9   5     5744.16     5633.97     54.01 o 
   2   9   5      307.17      351.33     20.63 o 
   3   9   5     4121.86     4257.36     53.04 o 
   4   9   5     2212.44     2141.46     41.44 o 
   5   9   5     1232.67     1204.21     38.21 o 
   6   9   5     3577.66     3554.95     68.44 o 
   7   9   5     2681.59     2755.25     76.97 o 
   8   9   5       25.75       10.56     78.59 o 
   9   9   5      222.30      251.82     70.42 o 
  10   9   5       12.88       49.57     71.53 o 
 -11  10   5      379.44      386.20     67.56 o 
 -10  10   5      395.78      427.41     64.14 o 
  -9  10   5       75.73      106.35     46.03 o 
  -8  10   5     3854.17     3788.50     86.99 o 
  -7  10   5      931.22      964.13     47.54 o 
  -6  10   5     3208.43     3200.51     62.32 o 
  -5  10   5     1306.27     1290.56     36.27 o 
  -4  10   5     2627.24     2683.85     46.34 o 
  -3  10   5     2168.67     2111.01     38.43 o 
  -2  10   5      310.64      283.54     17.22 o 
  -1  10   5     6509.14     6452.06     57.37 o 
   0  10   5    13098.15    13291.49    113.43 o 
   1  10   5       11.09       -1.97     16.88 o 
   2  10   5        3.13      -18.36     19.88 o 
   3  10   5      359.88      344.06     23.39 o 
   4  10   5       46.30       45.89     19.85 o 
   5  10   5     1528.25     1485.75     42.65 o 
   6  10   5        3.36       27.58     32.24 o 
   7  10   5     2890.82     2871.37     90.71 o 
   8  10   5     2389.27     2647.67    109.15 o 
   9  10   5       14.78       -2.42     64.81 o 
  10  10   5       51.50       47.25     77.69 o 
 -11  11   5      947.96      887.52    138.09 o 
 -10  11   5      124.56      218.86     52.46 o 
  -9  11   5       29.50       32.54     51.01 o 
  -8  11   5      954.46      903.37     72.21 o 
  -7  11   5     3808.43     3704.93     82.88 o 
  -6  11   5     3940.88     3812.00     97.22 o 
  -5  11   5       93.82       85.11     24.15 o 
  -4  11   5     1859.93     1829.27     46.17 o 
  -3  11   5     1963.95     2070.26     42.04 o 
  -2  11   5     1409.31     1420.89     37.33 o 
  -1  11   5     2562.15     2377.07     35.78 o 
   0  11   5     1738.90     1794.89     37.51 o 
   1  11   5     4995.51     4983.00     51.81 o 
   2  11   5     3034.02     3036.24     49.73 o 
   3  11   5      781.02      847.88     31.15 o 
   4  11   5     3312.17     3388.69     56.25 o 
   5  11   5      136.36      185.30     29.69 o 
   6  11   5       25.78      -11.06     38.81 o 
   7  11   5     2023.82     2020.38    115.64 o 
   8  11   5      234.29      219.19     79.10 o 
   9  11   5       84.22      105.62     97.76 o 
  10  11   5      203.16     -110.76    134.50 o 
 -10  12   5      273.21      322.99     57.18 o 
  -9  12   5       24.43       76.45     52.55 o 
  -8  12   5     1008.92      986.67     59.12 o 
  -7  12   5     1259.37     1209.68     59.14 o 
  -6  12   5     3135.53     3015.69     70.03 o 
  -5  12   5     1829.92     1833.87     47.68 o 
  -4  12   5      506.34      549.07     29.61 o 
  -3  12   5      501.14      488.09     23.79 o 
  -2  12   5       37.18       44.37     20.30 o 
  -1  12   5      215.70      246.96     23.86 o 
   0  12   5     5327.21     5088.39     70.43 o 
   1  12   5     2658.86     2619.10     42.66 o 
   2  12   5      242.20      300.78     21.33 o 
   3  12   5     2184.78     2202.79     45.60 o 
   4  12   5       31.23       -0.07     26.28 o 
   5  12   5      146.54      112.81     35.34 o 
   6  12   5      386.80      451.77     78.38 o 
   7  12   5       27.27      112.62     59.01 o 
   8  12   5      909.11      970.28     93.22 o 
   9  12   5     1275.03     1265.14     96.76 o 
 -10  13   5        9.49       82.67     66.62 o 
  -9  13   5       69.75      175.22     63.46 o 
  -8  13   5        3.30        1.92     45.19 o 
  -7  13   5      159.27      172.69     45.69 o 
  -6  13   5     4142.88     4138.39     79.92 o 
  -5  13   5      342.68      282.75     29.29 o 
  -4  13   5       30.01       59.19     26.99 o 
  -3  13   5     1447.12     1354.85     35.71 o 
  -2  13   5      652.23      646.90     28.19 o 
  -1  13   5      473.18      478.63     28.06 o 
   0  13   5      553.68      532.64     29.60 o 
   1  13   5     1341.66     1418.58     35.44 o 
   2  13   5     5716.81     5642.69     81.81 o 
   3  13   5     2160.76     2151.01     69.80 o 
   4  13   5      496.93      526.49     35.34 o 
   5  13   5      846.61      959.24     68.94 o 
   6  13   5      334.20      319.80     63.09 o 
   7  13   5      721.55      762.15     78.16 o 
   8  13   5      620.30      708.98     99.81 o 
   9  13   5      214.42      410.02    100.14 o 
  -9  14   5      261.68      305.54     66.82 o 
  -8  14   5        1.05       46.26     51.07 o 
  -7  14   5       47.74       87.23     50.16 o 
  -6  14   5      361.99      442.91     47.37 o 
  -5  14   5     4760.34     4839.47     75.98 o 
  -4  14   5      355.41      375.49     35.35 o 
  -3  14   5      496.12      560.39     32.21 o 
  -2  14   5       27.27        1.63     26.85 o 
  -1  14   5      564.77      575.82     30.62 o 
   0  14   5      396.95      361.14     27.20 o 
   1  14   5     3350.95     3257.48     49.39 o 
   2  14   5       74.53      101.04     28.26 o 
   3  14   5     3245.98     3282.08     93.16 o 
   4  14   5        0.68      -17.55     34.62 o 
   5  14   5      470.43      543.30     53.66 o 
   6  14   5       61.78      132.01     62.57 o 
   7  14   5       32.54       95.85     85.75 o 
   8  14   5        5.41      138.46     95.69 o 
  -9  15   5        4.21       68.12     63.68 o 
  -8  15   5       13.30       55.49     61.66 o 
  -7  15   5      417.23      446.71     57.22 o 
  -6  15   5     2997.58     3163.69     80.86 o 
  -5  15   5      215.11      240.73     39.46 o 
  -4  15   5      705.89      753.45     45.36 o 
  -3  15   5      285.07      239.98     30.74 o 
  -2  15   5      995.39      926.86     41.67 o 
  -1  15   5      107.44       86.84     31.19 o 
   0  15   5     1709.02     1802.93     47.29 o 
   1  15   5      761.56      729.29     46.73 o 
   2  15   5     4885.51     4910.82     71.26 o 
   3  15   5      164.88      194.51     30.99 o 
   4  15   5     1616.89     1603.42     57.36 o 
   5  15   5        0.56      -13.70     38.09 o 
   6  15   5       51.09       54.76     79.52 o 
   7  15   5      663.19      609.51     80.13 o 
   8  15   5     1403.66     1605.30    143.41 o 
  -8  16   5      191.24      222.24     68.44 o 
  -7  16   5      263.55      318.42     56.83 o 
  -6  16   5       37.99       75.08     45.80 o 
  -5  16   5     2802.36     2825.74     91.41 o 
  -4  16   5     2029.80     1931.20     64.29 o 
  -3  16   5       10.41      -31.91     31.91 o 
  -2  16   5        5.65      -35.22     35.22 o 
  -1  16   5       77.34       33.08     35.28 o 
   0  16   5      633.80      639.90     44.04 o 
   1  16   5     3206.64     3134.15     68.45 o 
   2  16   5      212.19      243.57     34.66 o 
   3  16   5     2913.84     2843.60     92.25 o 
   4  16   5     2313.00     2365.24     73.64 o 
   5  16   5       28.93      -10.31     43.84 o 
   6  16   5       40.59       43.68     77.14 o 
   7  16   5       57.44       96.28     83.59 o 
  -8  17   5      213.44      191.02    116.55 o 
  -7  17   5     1199.09     1084.25     71.76 o 
  -6  17   5     2145.73     2177.59     76.55 o 
  -5  17   5      262.39      227.00     42.91 o 
  -4  17   5      317.84      378.38     47.40 o 
  -3  17   5     2501.88     2446.46     66.49 o 
  -2  17   5      361.62      370.92     42.67 o 
  -1  17   5      311.57      279.61     41.16 o 
   0  17   5      559.04      555.71     44.46 o 
   1  17   5      858.29      857.57     78.45 o 
   2  17   5     2053.37     2036.00     77.70 o 
   3  17   5       40.37        3.37     43.31 o 
   4  17   5      339.44      347.28     50.82 o 
   5  17   5      378.24      369.17     53.23 o 
   6  17   5        7.58      -23.06     81.26 o 
  -7  18   5      898.19      986.70     73.33 o 
  -6  18   5       67.64      137.95     66.20 o 
  -5  18   5      661.86      789.08     62.41 o 
  -4  18   5     1096.53     1139.98     54.12 o 
  -3  18   5      522.98      542.01     46.25 o 
  -2  18   5      110.14       61.76     41.53 o 
  -1  18   5      254.77      198.91     42.71 o 
   0  18   5      293.33      308.11     43.80 o 
   1  18   5     1107.85     1088.94     53.46 o 
   2  18   5       17.90      -42.26     42.26 o 
   3  18   5      450.43      417.11     52.89 o 
   4  18   5     1157.30     1173.57     61.62 o 
   5  18   5      152.27      100.52     56.71 o 
   6  18   5        1.02       32.67     84.07 o 
  -6  19   5      466.95      504.05     93.32 o 
  -5  19   5        0.66      -20.76     62.84 o 
  -4  19   5      332.84      410.81     59.57 o 
  -3  19   5     1130.04     1117.42     79.47 o 
  -2  19   5     1851.83     1868.80     65.53 o 
  -1  19   5        2.77       53.94     41.89 o 
   0  19   5      205.79      246.91     44.33 o 
   1  19   5     1111.99     1168.17     56.12 o 
   2  19   5        0.39      -44.01     44.01 o 
   3  19   5      226.38      172.49     51.01 o 
   4  19   5      729.15      620.15     56.35 o 
   5  19   5      185.15      158.53     70.95 o 
  -5  20   5        8.83      -67.68     94.93 o 
  -4  20   5      726.23      774.80     90.59 o 
  -3  20   5      691.14      618.99     52.98 o 
  -2  20   5       61.99       74.79     45.98 o 
  -1  20   5     2146.21     2249.58     72.07 o 
   0  20   5      166.70      183.66     46.05 o 
   1  20   5        2.63      -46.30     46.30 o 
   2  20   5        1.83       -2.58     51.03 o 
   3  20   5       10.28      -36.27     48.88 o 
   4  20   5     1081.96     1091.95    166.14 o 
  -3  21   5       68.44      -27.21     54.60 o 
  -2  21   5     3359.11     3376.99     99.83 o 
  -1  21   5      163.30      209.51     55.54 o 
   0  21   5      197.70      189.48     74.92 o 
   1  21   5      158.40      180.11     52.46 o 
   2  21   5      220.77      223.42     59.31 o 
 -12   0   6     1038.68     1069.49    196.35 o 
 -10   0   6      273.93      195.63    131.62 o 
  -8   0   6     3725.89     3770.85    120.59 o 
  -6   0   6    11182.12    11068.85    229.32 o 
  -4   0   6     1964.38     2028.36     46.48 o 
  -2   0   6     8621.71     9069.61    100.07 o 
   0   0   6     5469.97     5251.16     52.96 o 
   2   0   6     9950.23     9912.88     87.09 o 
   4   0   6      613.68      563.46     42.99 o 
   6   0   6      105.47      160.85     28.15 o 
   8   0   6    10144.89     9940.51    194.45 o 
  10   0   6       34.78       14.59     76.86 o 
 -12   1   6      100.21      394.14    115.91 o 
 -11   1   6     1300.28     1464.76    140.83 o 
 -10   1   6      413.06      339.47     97.61 o 
  -9   1   6      169.35      172.91     48.64 o 
  -8   1   6      891.99      798.95     46.56 o 
  -7   1   6     9806.75     9538.57    148.04 o 
  -6   1   6     1890.55     2071.03     50.29 o 
  -5   1   6     5669.89     5344.24     64.77 o 
  -4   1   6     3409.27     3645.33     46.49 o 
  -3   1   6     1461.20     1597.14     24.58 o 
  -2   1   6      710.64      671.59     14.41 o 
  -1   1   6     3495.46     3599.22     26.31 o 
   0   1   6     1456.13     1364.85     20.04 o 
   1   1   6     2341.66     2157.11     23.70 o 
   2   1   6    10786.58    11315.45     92.39 o 
   3   1   6      416.89      452.00     13.74 o 
   4   1   6      381.60      378.83     15.14 o 
   5   1   6      760.60      717.41     22.46 o 
   6   1   6     1105.38     1183.14     30.26 o 
   7   1   6     3493.73     3474.77     58.51 o 
   8   1   6       20.73       46.06     36.59 o 
   9   1   6     4847.94     4681.72    103.75 o 
  10   1   6      525.36      560.01     62.68 o 
  11   1   6     1286.27     1247.98     91.66 o 
 -12   2   6      476.03      909.53    196.35 o 
 -11   2   6      768.97      832.61    118.85 o 
 -10   2   6       28.88       56.14     90.42 o 
  -9   2   6      510.01      534.75     83.49 o 
  -8   2   6     2123.16     2078.31     65.75 o 
  -7   2   6      359.90      282.17     35.43 o 
  -6   2   6     8905.63     8743.55    102.41 o 
  -5   2   6     6614.97     6927.38     69.81 o 
  -4   2   6      381.56      432.87     16.92 o 
  -3   2   6     3531.11     3869.21     41.02 o 
  -2   2   6     4901.39     4926.47     36.85 o 
  -1   2   6     1422.87     1304.03     17.26 o 
   0   2   6     3424.27     3217.01     24.97 o 
   1   2   6     1076.25     1093.57     16.59 o 
   2   2   6     6262.35     6287.59     53.44 o 
   3   2   6     3600.75     3462.63     37.29 o 
   4   2   6     5035.01     5504.06     50.64 o 
   5   2   6      108.18      102.00     16.03 o 
   6   2   6      107.96      104.44     17.74 o 
   7   2   6     2391.05     2419.78     49.95 o 
   8   2   6     4239.87     4175.57     80.01 o 
   9   2   6      198.52      157.89     46.13 o 
  10   2   6      210.31      195.89     64.19 o 
  11   2   6      211.97      185.81    116.35 o 
 -12   3   6     2886.84     2847.57    210.01 o 
 -11   3   6      822.87      893.81    125.39 o 
 -10   3   6       92.57      135.02     51.51 o 
  -9   3   6      193.39      172.87     37.68 o 
  -8   3   6     3646.67     3541.50     68.90 o 
  -7   3   6     1568.57     1623.81     46.72 o 
  -6   3   6     1347.54     1363.08     31.38 o 
  -5   3   6     3810.50     3731.59     47.24 o 
  -4   3   6    22195.72    22297.67    185.46 o 
  -3   3   6     5979.34     6576.92     63.03 o 
  -2   3   6       97.08      136.03      9.90 o 
  -1   3   6     7910.38     8045.62     51.59 o 
   0   3   6      129.16      201.15      9.02 o 
   1   3   6     2951.13     2773.97     26.96 o 
   2   3   6     6659.60     6784.48     57.29 o 
   3   3   6      795.81      738.53     17.70 o 
   4   3   6    10423.68    10739.76     91.67 o 
   5   3   6      415.88      408.12     16.41 o 
   6   3   6     1910.62     1827.05     31.55 o 
   7   3   6     1236.28     1268.28     41.22 o 
   8   3   6      474.40      444.62     39.67 o 
   9   3   6      927.03      853.00     64.92 o 
  10   3   6     2344.83     2338.95     95.68 o 
  11   3   6        1.92       28.57     79.68 o 
 -12   4   6      287.94      482.87    119.89 o 
 -11   4   6     1060.81     1100.21     80.75 o 
 -10   4   6      556.34      603.30     65.28 o 
  -9   4   6      513.60      514.34     47.59 o 
  -8   4   6      785.40      751.45     38.46 o 
  -7   4   6     1405.56     1419.10     37.74 o 
  -6   4   6      375.08      355.61     23.36 o 
  -5   4   6     2589.77     2411.17     42.00 o 
  -4   4   6     2713.31     2614.93     42.06 o 
  -3   4   6       82.38      109.15     11.69 o 
  -2   4   6     7721.94     7579.61     60.65 o 
  -1   4   6      903.13      798.54     15.73 o 
   0   4   6       22.80       12.32      7.70 o 
   1   4   6      870.63      988.62     17.93 o 
   2   4   6     9101.00     9603.76     76.42 o 
   3   4   6     3450.51     3435.38     42.29 o 
   4   4   6      732.89      717.43     17.43 o 
   5   4   6        7.95       -3.49     13.41 o 
   6   4   6      659.27      673.74     21.99 o 
   7   4   6     1592.73     1536.04     51.89 o 
   8   4   6      136.80       97.27     40.41 o 
   9   4   6      268.06      234.75     56.78 o 
  10   4   6      160.21      101.31     66.03 o 
  11   4   6      322.41      322.41     86.37 o 
 -12   5   6     1153.77     1251.76     94.92 o 
 -11   5   6     2223.38     2501.62    141.51 o 
 -10   5   6      229.19      258.62     62.89 o 
  -9   5   6      314.19      297.96     46.79 o 
  -8   5   6      565.34      555.37     42.64 o 
  -7   5   6       14.61        2.64     21.04 o 
  -6   5   6      491.34      544.18     26.17 o 
  -5   5   6      434.74      389.38     23.74 o 
  -4   5   6     3864.10     3740.84     52.20 o 
  -3   5   6    13711.02    13310.99    113.46 o 
  -2   5   6     5661.13     5716.15     50.26 o 
  -1   5   6     6051.87     6136.66     55.01 o 
   0   5   6     1802.44     1623.66     22.27 o 
   1   5   6       10.08       24.48      9.86 o 
   2   5   6     5687.49     5816.05     53.32 o 
   3   5   6     5379.62     5565.68     47.93 o 
   4   5   6     3203.58     3289.06     35.15 o 
   5   5   6     5802.10     5693.88     51.86 o 
   6   5   6     3862.54     4010.30     47.80 o 
   7   5   6       53.02       48.07     31.18 o 
   8   5   6       47.87       36.89     44.46 o 
   9   5   6       30.28       12.51     62.49 o 
  10   5   6     1062.04     1028.17     85.01 o 
  11   5   6      101.47      216.35     84.83 o 
 -12   6   6      306.97      577.68     83.53 o 
 -11   6   6        5.09      146.93     54.89 o 
 -10   6   6     1789.40     2008.17    101.78 o 
  -9   6   6       77.75       52.10     43.94 o 
  -8   6   6       50.12       79.29     37.59 o 
  -7   6   6      163.13      142.62     23.36 o 
  -6   6   6     1127.54     1093.16     38.67 o 
  -5   6   6      666.61      620.69     33.71 o 
  -4   6   6     8310.15     8166.69     76.23 o 
  -3   6   6     1210.59     1314.21     29.75 o 
  -2   6   6     4781.45     4593.73     52.41 o 
  -1   6   6     4494.19     4384.76     46.83 o 
   0   6   6        0.07      -10.06     10.06 o 
   1   6   6      132.84      115.48     12.64 o 
   2   6   6     2829.85     3187.32     39.42 o 
   3   6   6     1200.35     1063.27     25.26 o 
   4   6   6    12497.62    12635.63     98.26 o 
   5   6   6     2298.44     2279.39     32.24 o 
   6   6   6      942.92      896.77     42.28 o 
   7   6   6      122.27      126.77     35.82 o 
   8   6   6       86.95       70.11     45.92 o 
   9   6   6        1.53      -12.70     60.30 o 
  10   6   6      148.57      174.57     71.31 o 
  11   6   6       17.41      140.25    132.34 o 
 -12   7   6        1.53       -6.47    102.85 o 
 -11   7   6     2119.38     2342.54    104.44 o 
 -10   7   6      280.25      347.71     56.84 o 
  -9   7   6     1068.30     1099.43     64.93 o 
  -8   7   6        0.55       28.69     36.18 o 
  -7   7   6     1229.92     1192.36     36.26 o 
  -6   7   6      220.22      231.63     26.47 o 
  -5   7   6       51.35       39.65     20.95 o 
  -4   7   6       26.48        9.77     17.32 o 
  -3   7   6     6290.70     5990.79     59.69 o 
  -2   7   6      254.35      246.04     16.02 o 
  -1   7   6     7733.08     7525.53     69.47 o 
   0   7   6        1.95       -4.34     12.77 o 
   1   7   6      687.02      707.96     20.63 o 
   2   7   6     2119.04     2171.21     33.04 o 
   3   7   6     1507.98     1498.99     32.44 o 
   4   7   6       11.65       23.10     17.01 o 
   5   7   6     6381.36     6416.92     77.77 o 
   6   7   6        0.71       16.88     25.08 o 
   7   7   6       49.69       85.26     37.30 o 
   8   7   6       23.78      -11.88     46.65 o 
   9   7   6      149.05      177.09     64.54 o 
  10   7   6      368.17      382.42    107.59 o 
 -11   8   6      162.51      248.35     59.68 o 
 -10   8   6     4435.17     4654.46    122.55 o 
  -9   8   6      118.63      210.34     48.26 o 
  -8   8   6      335.48      364.39     42.87 o 
  -7   8   6      874.70      871.11     35.29 o 
  -6   8   6      112.12      149.15     23.29 o 
  -5   8   6     1614.88     1610.44     32.90 o 
  -4   8   6     1793.11     1795.38     38.80 o 
  -3   8   6     1509.76     1499.26     32.16 o 
  -2   8   6    14050.35    13956.57    109.10 o 
  -1   8   6     1195.11     1060.04     27.15 o 
   0   8   6      410.02      495.86     18.02 o 
   1   8   6     1518.90     1661.53     29.27 o 
   2   8   6       21.02       32.09     16.63 o 
   3   8   6     2184.66     2139.05     34.12 o 
   4   8   6     3418.58     3483.38     55.36 o 
   5   8   6       33.01       35.37     22.71 o 
   6   8   6     1927.23     2016.17     64.57 o 
   7   8   6     1271.86     1318.13     57.55 o 
   8   8   6      161.15      204.72     62.98 o 
   9   8   6      291.39      400.45     90.94 o 
  10   8   6       98.18       87.84     97.58 o 
 -11   9   6     2036.62     2013.40     94.41 o 
 -10   9   6        3.03      136.42     55.59 o 
  -9   9   6     1454.48     1519.55     71.85 o 
  -8   9   6     1969.34     1951.78     67.76 o 
  -7   9   6       16.69       29.38     30.45 o 
  -6   9   6      142.44      132.46     24.45 o 
  -5   9   6       43.10       10.63     19.74 o 
  -4   9   6     2708.16     2637.73     47.95 o 
  -3   9   6     7323.44     7200.81     71.78 o 
  -2   9   6     1187.45     1173.22     32.07 o 
  -1   9   6     4587.11     4563.04     60.94 o 
   0   9   6     4381.90     4252.19     51.60 o 
   1   9   6     7844.87     7841.00     84.10 o 
   2   9   6     3475.08     3394.19     51.79 o 
   3   9   6      288.33      281.29     22.75 o 
   4   9   6      789.01      739.58     29.28 o 
   5   9   6      651.50      685.63     31.93 o 
   6   9   6      570.31      589.59     50.50 o 
   7   9   6      158.09      163.98     49.32 o 
   8   9   6      155.58      141.15     75.26 o 
   9   9   6       93.76      204.25     75.26 o 
  10   9   6       74.41       36.28     73.97 o 
 -11  10   6      180.55      267.26     91.56 o 
 -10  10   6     1534.52     1676.55     87.01 o 
  -9  10   6     1855.91     1726.34     76.22 o 
  -8  10   6      726.85      714.74     48.58 o 
  -7  10   6     1592.84     1624.03     61.81 o 
  -6  10   6     1833.04     1751.58     56.25 o 
  -5  10   6      254.38      290.47     23.38 o 
  -4  10   6     1079.13     1030.06     30.56 o 
  -3  10   6      289.41      296.14     24.51 o 
  -2  10   6     4879.32     4968.60     57.48 o 
  -1  10   6    10151.55    10268.08     90.25 o 
   0  10   6       27.66       49.09     16.61 o 
   1  10   6      204.06      233.08     20.49 o 
   2  10   6      741.65      815.75     29.32 o 
   3  10   6     1768.61     1794.56     40.85 o 
   4  10   6     2595.24     2592.52     49.10 o 
   5  10   6      220.09      206.12     28.01 o 
   6  10   6      365.42      445.03     57.78 o 
   7  10   6     3352.07     3489.82    111.55 o 
   8  10   6      150.00      104.68     82.64 o 
   9  10   6       92.52      132.59     71.01 o 
  10  10   6       45.44      -87.06     87.06 o 
 -11  11   6      762.58      584.73    127.30 o 
 -10  11   6        1.60       32.23     52.67 o 
  -9  11   6       96.68      178.22     47.30 o 
  -8  11   6     2823.41     2951.61     74.99 o 
  -7  11   6      301.99      341.98     45.01 o 
  -6  11   6        5.48       13.57     30.79 o 
  -5  11   6     1290.34     1417.68     39.92 o 
  -4  11   6       57.21       18.36     23.04 o 
  -3  11   6      246.84      244.75     22.50 o 
  -2  11   6     1334.39     1383.57     30.00 o 
  -1  11   6       60.06       37.61     20.25 o 
   0  11   6     4976.67     4774.17     54.43 o 
   1  11   6      443.65      483.84     19.76 o 
   2  11   6     2642.12     2780.16     46.83 o 
   3  11   6      933.46      945.83     32.81 o 
   4  11   6       12.15       -7.57     26.22 o 
   5  11   6       14.05       24.56     32.31 o 
   6  11   6     2668.94     2638.26    115.89 o 
   7  11   6       77.83       44.25     55.61 o 
   8  11   6       89.91      134.73     81.82 o 
   9  11   6      646.48      823.29    188.97 o 
 -10  12   6      122.31      213.06     66.78 o 
  -9  12   6      341.47      426.90     52.33 o 
  -8  12   6      983.70     1073.81     65.56 o 
  -7  12   6     1506.15     1570.99     70.60 o 
  -6  12   6     5504.43     5606.24    110.56 o 
  -5  12   6       13.67       -4.59     26.16 o 
  -4  12   6      311.21      326.11     27.84 o 
  -3  12   6       71.70       76.11     20.84 o 
  -2  12   6       48.75       46.56     23.55 o 
  -1  12   6     6257.04     6104.18     74.40 o 
   0  12   6     5379.36     5139.86     65.56 o 
   1  12   6     1085.79     1119.97     30.66 o 
   2  12   6     3819.27     3817.24     55.69 o 
   3  12   6      738.83      779.66     34.87 o 
   4  12   6      432.97      476.93     36.88 o 
   5  12   6     1088.79     1195.48     64.45 o 
   6  12   6      208.35      243.43     61.82 o 
   7  12   6     1186.95     1286.85    164.64 o 
   8  12   6     2152.28     2498.87    313.85 o 
   9  12   6        3.96      113.38    133.47 o 
 -10  13   6        3.43       31.56     65.97 o 
  -9  13   6      267.00      389.89     65.67 o 
  -8  13   6      392.71      506.53     59.86 o 
  -7  13   6     1442.11     1545.49     74.18 o 
  -6  13   6      377.83      457.51     49.35 o 
  -5  13   6      735.88      755.92     39.79 o 
  -4  13   6       96.80      147.98     32.14 o 
  -3  13   6      205.72      173.48     26.33 o 
  -2  13   6      830.06      806.81     32.64 o 
  -1  13   6       80.28       66.85     27.21 o 
   0  13   6     2901.37     2729.85     50.81 o 
   1  13   6     4337.88     4314.16     54.98 o 
   2  13   6     1432.57     1440.66     41.71 o 
   3  13   6      991.31     1044.88     50.58 o 
   4  13   6       41.54       17.83     29.95 o 
   5  13   6      684.84      704.71     50.71 o 
   6  13   6      927.57     1063.05     96.65 o 
   7  13   6      783.88      847.57    111.29 o 
   8  13   6       34.33      109.67     99.93 o 
  -9  14   6      192.67      293.91     61.19 o 
  -8  14   6      263.32      322.78     58.93 o 
  -7  14   6      114.85      178.02     50.39 o 
  -6  14   6     7274.08     7255.34    115.53 o 
  -5  14   6       20.59       30.39     30.84 o 
  -4  14   6        6.78        8.40     31.23 o 
  -3  14   6       17.45       45.13     26.65 o 
  -2  14   6      171.72      212.49     28.63 o 
  -1  14   6     1254.78     1247.64     41.20 o 
   0  14   6     2962.17     2943.77     54.03 o 
   1  14   6       51.10       37.80     29.17 o 
   2  14   6     5984.69     5875.58     76.02 o 
   3  14   6        1.98       13.55     27.29 o 
   4  14   6       70.25       41.98     36.96 o 
   5  14   6       69.82       98.79     43.16 o 
   6  14   6      462.04      500.96     69.05 o 
   7  14   6       28.13       78.77     67.47 o 
   8  14   6     2579.12     3094.75    602.71 o 
  -9  15   6      226.64      246.33     78.79 o 
  -8  15   6      186.88      174.48     55.56 o 
  -7  15   6     1082.72     1249.48     69.60 o 
  -6  15   6        8.64       61.88     44.21 o 
  -5  15   6     3022.75     3143.59     71.13 o 
  -4  15   6       90.40       86.22     29.58 o 
  -3  15   6      517.84      503.89     34.22 o 
  -2  15   6      805.19      766.08     40.92 o 
  -1  15   6      170.40      132.70     35.84 o 
   0  15   6       91.04       89.97     31.87 o 
   1  15   6     3073.92     3243.07     62.86 o 
   2  15   6        0.89      -25.34     29.99 o 
   3  15   6     1464.57     1465.91     68.19 o 
   4  15   6       49.78        4.46     42.06 o 
   5  15   6      546.24      427.26     49.80 o 
   6  15   6       10.69        6.11     63.07 o 
   7  15   6     1008.34      941.86    105.54 o 
  -8  16   6      235.89      325.99     71.47 o 
  -7  16   6      167.58      197.23     56.24 o 
  -6  16   6     4306.64     4290.00    120.78 o 
  -5  16   6       43.04        6.85     39.90 o 
  -4  16   6      592.72      571.65     36.79 o 
  -3  16   6       29.62       11.31     36.85 o 
  -2  16   6       19.50       -3.36     35.51 o 
  -1  16   6      781.34      812.23     46.15 o 
   0  16   6     2839.12     2763.58     66.80 o 
   1  16   6       37.97       50.41     36.52 o 
   2  16   6     1810.25     1807.51     53.80 o 
   3  16   6     1303.02     1191.96     57.94 o 
   4  16   6       49.35       16.02     44.78 o 
   5  16   6       40.77      -39.69     54.03 o 
   6  16   6      203.78      242.23     85.12 o 
   7  16   6      356.15      335.33    148.80 o 
  -8  17   6      790.56      628.60    151.04 o 
  -7  17   6      850.91      901.51     91.28 o 
  -6  17   6       67.22      157.64     49.64 o 
  -5  17   6      509.90      600.36     63.69 o 
  -4  17   6      570.90      533.16     45.13 o 
  -3  17   6      319.93      294.45     42.91 o 
  -2  17   6     2301.66     2256.99     65.17 o 
  -1  17   6      172.08      127.75     39.61 o 
   0  17   6      270.42      289.00     41.74 o 
   1  17   6     2552.17     2561.19     68.01 o 
   2  17   6      302.99      282.76     46.28 o 
   3  17   6      612.41      552.50     50.11 o 
   4  17   6      312.64      226.01     47.74 o 
   5  17   6       16.15      -32.69     52.16 o 
   6  17   6      140.83       75.07     84.65 o 
  -7  18   6       51.00      -73.77     73.77 o 
  -6  18   6      189.55      230.03     69.31 o 
  -5  18   6      174.64      238.44     57.00 o 
  -4  18   6       60.80       42.54     41.07 o 
  -3  18   6       24.34       46.36     40.92 o 
  -2  18   6      826.84      830.58     51.17 o 
  -1  18   6      212.86      201.24     42.80 o 
   0  18   6      420.28      436.47     55.00 o 
   1  18   6       29.68       43.41     39.64 o 
   2  18   6      174.23      116.29     45.75 o 
   3  18   6     1576.44     1562.18     66.25 o 
   4  18   6      682.76      608.27     54.34 o 
   5  18   6       77.48      -64.83     64.83 o 
  -6  19   6      457.41      515.00    135.61 o 
  -5  19   6        1.56       88.76     65.88 o 
  -4  19   6     1211.46     1207.36     79.53 o 
  -3  19   6      546.06      648.10     51.02 o 
  -2  19   6      152.38      151.37     44.06 o 
  -1  19   6      253.29      306.53     49.88 o 
   0  19   6      271.42      267.05     49.18 o 
   1  19   6        4.87      -39.19     45.38 o 
   2  19   6      755.98      694.48     55.78 o 
   3  19   6      619.85      583.58     55.52 o 
   4  19   6      232.99      113.26     53.71 o 
  -5  20   6      631.44      680.39    213.61 o 
  -4  20   6      354.72      329.04     53.68 o 
  -3  20   6      593.23      668.42     53.79 o 
  -2  20   6     1842.41     1919.21     88.90 o 
  -1  20   6       23.93        8.62     44.86 o 
   0  20   6       28.06      -22.26     43.59 o 
   1  20   6       10.95      -31.46     47.62 o 
   2  20   6      256.56      204.86     52.35 o 
   3  20   6      725.55      644.26     61.57 o 
  -3  21   6     1645.21     1553.53    230.87 o 
  -2  21   6      176.16      150.09     61.49 o 
  -1  21   6      922.25      965.53     85.46 o 
   0  21   6        7.09      -37.22     48.80 o 
   1  21   6       19.38      -53.98     53.98 o 
 -11   0   7       33.98      153.91    143.84 o 
  -9   0   7     3476.51     3348.24    121.17 o 
  -7   0   7    13810.21    13460.19    276.83 o 
  -5   0   7       12.01       24.26     24.84 o 
  -3   0   7    10228.08    10708.62    109.59 o 
  -1   0   7     7777.77     7318.63     87.71 o 
   1   0   7    12526.73    12236.98    132.99 o 
   3   0   7     3490.09     3714.21     59.41 o 
   5   0   7        0.56       12.10     26.39 o 
   7   0   7     9044.42     8540.03    140.99 o 
   9   0   7     2748.12     2686.45    135.84 o 
  11   0   7       88.19      111.88     98.89 o 
 -12   1   7       25.07      338.59    116.71 o 
 -11   1   7      259.35      374.94    109.96 o 
 -10   1   7       20.47       51.13     90.52 o 
  -9   1   7       40.86      -19.29     46.91 o 
  -8   1   7     6651.18     6466.69    118.99 o 
  -7   1   7     1559.76     1486.32     56.42 o 
  -6   1   7     5419.98     5458.15     73.62 o 
  -5   1   7     1047.27     1003.85     30.50 o 
  -4   1   7     4344.18     4363.64     45.64 o 
  -3   1   7      266.48      251.74     12.43 o 
  -2   1   7     1835.76     1794.47     20.34 o 
  -1   1   7      385.15      364.23     10.64 o 
   0   1   7     6284.64     6002.87     44.28 o 
   1   1   7     2126.85     2089.14     26.31 o 
   2   1   7     1529.33     1649.17     23.02 o 
   3   1   7        3.82       -1.36     10.20 o 
   4   1   7     2142.27     2143.91     35.58 o 
   5   1   7       14.57        6.27     14.85 o 
   6   1   7      264.77      265.84     23.15 o 
   7   1   7       32.48       46.00     23.06 o 
   8   1   7     7399.39     7126.77    125.11 o 
   9   1   7      611.37      605.40     61.92 o 
  10   1   7      277.40      314.97     63.46 o 
  11   1   7       84.18      134.20     60.55 o 
 -12   2   7      665.21      846.04    135.48 o 
 -11   2   7       65.66      335.88    181.60 o 
 -10   2   7       16.18       43.04     88.47 o 
  -9   2   7     1285.37     1365.63    184.74 o 
  -8   2   7      135.56      107.66     25.99 o 
  -7   2   7     6750.74     6549.99     86.60 o 
  -6   2   7     5896.15     5866.09     64.73 o 
  -5   2   7     1340.97     1476.91     29.05 o 
  -4   2   7      252.38      213.61     16.28 o 
  -3   2   7      456.63      430.40     17.42 o 
  -2   2   7     3995.74     3930.94     37.04 o 
  -1   2   7    18564.48    18603.40    104.36 o 
   0   2   7     3295.74     3512.98     29.65 o 
   1   2   7     7154.95     7111.96     57.84 o 
   2   2   7     5660.46     5757.01     51.79 o 
   3   2   7      399.64      476.41     18.92 o 
   4   2   7        1.67        0.14     15.04 o 
   5   2   7        7.48       -4.47     17.56 o 
   6   2   7      116.90      113.57     20.39 o 
   7   2   7     1806.40     1902.16     52.36 o 
   8   2   7     1288.34     1183.57     65.85 o 
   9   2   7     1772.84     1697.80     73.58 o 
  10   2   7      893.03      850.19     69.99 o 
  11   2   7        6.71       44.16    111.37 o 
 -12   3   7      172.59      489.45    121.54 o 
 -11   3   7       34.33      241.02    107.72 o 
 -10   3   7      151.14      195.19     53.96 o 
  -9   3   7      716.19      712.09     61.54 o 
  -8   3   7      546.37      523.47     36.23 o 
  -7   3   7      212.33      213.79     21.59 o 
  -6   3   7     2866.04     2805.79     43.62 o 
  -5   3   7    10296.54    10381.68     99.51 o 
  -4   3   7      263.96      223.80     17.24 o 
  -3   3   7      736.86      639.28     22.66 o 
  -2   3   7    19900.73    20725.86    134.54 o 
  -1   3   7    10313.76    10380.11     75.86 o 
   0   3   7       20.63       10.17      8.30 o 
   1   3   7      475.17      412.85     13.81 o 
   2   3   7     8698.05     9008.25     76.87 o 
   3   3   7     1123.32     1095.00     31.72 o 
   4   3   7      164.64      167.51     14.66 o 
   5   3   7     1322.16     1279.54     27.73 o 
   6   3   7      303.38      325.30     23.00 o 
   7   3   7      247.93      161.66     35.25 o 
   8   3   7     1836.77     1741.83     91.14 o 
   9   3   7     2228.83     2131.59     75.72 o 
  10   3   7       58.11      139.50     67.19 o 
  11   3   7       36.94      -19.75    112.92 o 
 -12   4   7     1090.08     1365.94    150.73 o 
 -11   4   7     2065.09     2200.46    105.88 o 
 -10   4   7      568.63      767.54     77.33 o 
  -9   4   7     1035.23     1022.04     57.31 o 
  -8   4   7       78.87       50.01     30.04 o 
  -7   4   7      329.81      294.12     25.82 o 
  -6   4   7     7148.94     7037.59     82.66 o 
  -5   4   7     3544.14     3678.67     54.64 o 
  -4   4   7     2000.01     2015.52     36.18 o 
  -3   4   7    12612.45    12741.73     98.84 o 
  -2   4   7     8332.96     8333.21     65.63 o 
  -1   4   7     4976.74     5287.06     43.21 o 
   0   4   7     1079.94     1233.09     18.88 o 
   1   4   7     3904.39     3919.40     35.66 o 
   2   4   7     7197.23     7176.75     64.84 o 
   3   4   7     2546.46     2508.73     35.40 o 
   4   4   7     1753.30     1810.57     27.91 o 
   5   4   7     2790.21     2717.40     40.43 o 
   6   4   7     3344.88     3325.54     49.70 o 
   7   4   7     1001.36      961.40     46.32 o 
   8   4   7     1748.65     1727.02     57.72 o 
   9   4   7      359.38      332.14     58.87 o 
  10   4   7      695.03      481.16     86.75 o 
  11   4   7      429.14      107.16    128.02 o 
 -12   5   7     2256.78     2741.94    190.23 o 
 -11   5   7        7.17      153.34     66.22 o 
 -10   5   7     2292.97     2259.41    111.81 o 
  -9   5   7     1936.09     1940.41     78.71 o 
  -8   5   7      438.19      425.17     29.53 o 
  -7   5   7       31.61       11.33     23.03 o 
  -6   5   7      586.66      616.92     29.21 o 
  -5   5   7     7134.20     7267.51     84.18 o 
  -4   5   7    19390.86    19082.54    178.39 o 
  -3   5   7     5461.96     5455.73     54.61 o 
  -2   5   7    13822.45    14198.71    103.65 o 
  -1   5   7     2187.00     2181.66     47.02 o 
   0   5   7      835.53      976.64     17.94 o 
   1   5   7      688.51      686.80     18.08 o 
   2   5   7     7060.09     6764.29     67.13 o 
   3   5   7     1998.84     1853.89     33.65 o 
   4   5   7     7813.57     7722.24     67.20 o 
   5   5   7     5260.48     5230.92     55.54 o 
   6   5   7      575.26      566.94     26.10 o 
   7   5   7      254.25      223.74     35.27 o 
   8   5   7       38.13       41.31     35.72 o 
   9   5   7      973.47     1028.62     81.58 o 
  10   5   7      139.97      165.78     70.68 o 
 -12   6   7      301.24      491.15     84.76 o 
 -11   6   7     3976.37     4024.96    195.59 o 
 -10   6   7      839.17      869.30     78.11 o 
  -9   6   7     1608.00     1713.41     75.93 o 
  -8   6   7      597.98      539.04     43.27 o 
  -7   6   7        2.49      -22.88     22.88 o 
  -6   6   7     1182.52     1264.54     37.62 o 
  -5   6   7     4908.86     4675.41     70.85 o 
  -4   6   7      622.19      617.57     21.21 o 
  -3   6   7     9497.50     9191.28     91.01 o 
  -2   6   7     1611.45     1723.68     28.04 o 
  -1   6   7      588.55      604.87     19.75 o 
   0   6   7      807.56      830.84     18.31 o 
   1   6   7       15.61        7.21     11.79 o 
   2   6   7     7214.48     7275.33     74.90 o 
   3   6   7     9851.27     9803.49     91.05 o 
   4   6   7       26.73       54.02     14.15 o 
   5   6   7     2831.81     2694.43     36.29 o 
   6   6   7      142.64      134.37     29.15 o 
   7   6   7      345.89      306.58     37.90 o 
   8   6   7      417.38      391.37     52.97 o 
   9   6   7       99.42       52.76     65.64 o 
  10   6   7      701.16      662.09     80.15 o 
 -11   7   7       16.86      188.59     57.51 o 
 -10   7   7     2268.33     2513.31    202.33 o 
  -9   7   7     2061.48     2044.88     77.44 o 
  -8   7   7       85.34      114.48     38.56 o 
  -7   7   7      385.81      351.57     28.02 o 
  -6   7   7       46.51       -0.63     23.24 o 
  -5   7   7       72.84       70.26     22.36 o 
  -4   7   7     5251.64     4946.40     60.52 o 
  -3   7   7      279.35      259.25     16.73 o 
  -2   7   7     1997.25     1810.18     29.73 o 
  -1   7   7     3060.14     3322.83     42.18 o 
   0   7   7     6039.77     6114.82     60.35 o 
   1   7   7      107.20      163.42     14.37 o 
   2   7   7     3871.22     3862.30     47.36 o 
   3   7   7     1146.83     1276.91     31.32 o 
   4   7   7    13926.80    14164.67    131.61 o 
   5   7   7      121.91      114.11     21.75 o 
   6   7   7      661.16      644.20     48.82 o 
   7   7   7      338.99      315.20     35.36 o 
   8   7   7       93.01       24.09     55.78 o 
   9   7   7      226.79      265.62     69.00 o 
  10   7   7     1060.29     1087.48    152.81 o 
 -11   8   7     3775.00     3984.81    120.08 o 
 -10   8   7       62.73      192.11     56.64 o 
  -9   8   7      106.87      133.69     79.52 o 
  -8   8   7      173.52      197.92     39.65 o 
  -7   8   7      973.01      976.04     36.55 o 
  -6   8   7      524.94      515.86     30.97 o 
  -5   8   7     1007.13      928.37     34.37 o 
  -4   8   7      222.27      227.85     21.77 o 
  -3   8   7     5274.01     5164.04     59.85 o 
  -2   8   7     1511.39     1482.71     31.15 o 
  -1   8   7       89.66       99.92     16.60 o 
   0   8   7        0.04       -6.65     13.80 o 
   1   8   7        1.46      -14.78     14.78 o 
   2   8   7       24.19       45.79     16.79 o 
   3   8   7     8910.59     8998.32     94.56 o 
   4   8   7      894.78      949.86     33.81 o 
   5   8   7      653.54      667.19     30.45 o 
   6   8   7      214.83      270.61     44.50 o 
   7   8   7      810.44      861.47     57.45 o 
   8   8   7        4.76       19.43     72.48 o 
   9   8   7      323.38      333.19    103.76 o 
  10   8   7       96.04      181.53     76.09 o 
 -11   9   7       10.94      184.35     61.83 o 
 -10   9   7     1394.95     1550.55     83.03 o 
  -9   9   7      348.72      459.73     49.54 o 
  -8   9   7      683.05      666.55     50.10 o 
  -7   9   7       13.70       32.08     24.82 o 
  -6   9   7      536.31      492.14     31.24 o 
  -5   9   7       12.83       19.42     20.63 o 
  -4   9   7     1905.91     1784.48     53.79 o 
  -3   9   7      211.30      165.69     19.35 o 
  -2   9   7     1117.07     1142.96     30.91 o 
  -1   9   7     3456.99     3336.08     42.93 o 
   0   9   7     3475.61     3397.02     40.59 o 
   1   9   7      108.48      110.13     16.29 o 
   2   9   7     4524.20     4649.44     53.65 o 
   3   9   7        3.55        7.61     22.06 o 
   4   9   7     3157.67     3246.89     57.70 o 
   5   9   7      240.66      291.23     28.03 o 
   6   9   7        1.10      -47.53     47.53 o 
   7   9   7      100.32      150.64     54.52 o 
   8   9   7      206.66      306.70     81.33 o 
   9   9   7      396.82      469.34    124.36 o 
  10   9   7      455.04      420.35    128.66 o 
 -11  10   7     1581.52     1605.54     91.14 o 
 -10  10   7      827.89      884.52     66.79 o 
  -9  10   7      586.18      634.25     53.75 o 
  -8  10   7      715.82      769.30     62.88 o 
  -7  10   7      100.64      116.47     38.70 o 
  -6  10   7      595.26      598.19     31.64 o 
  -5  10   7     2080.56     1957.68     41.25 o 
  -4  10   7      107.17       83.83     20.42 o 
  -3  10   7     2397.48     2322.75     50.90 o 
  -2  10   7     7897.58     7889.13     78.59 o 
  -1  10   7      390.42      441.49     22.06 o 
   0  10   7      679.40      711.41     25.38 o 
   1  10   7      377.13      369.91     21.06 o 
   2  10   7     1853.92     1966.41     37.89 o 
   3  10   7     3759.08     3711.37     74.20 o 
   4  10   7      482.00      527.11     33.06 o 
   5  10   7      430.49      426.40     38.53 o 
   6  10   7     2966.83     3105.54    100.69 o 
   7  10   7      105.64      236.62     59.38 o 
   8  10   7      368.81      494.55    114.53 o 
   9  10   7     1098.01     1294.86    170.82 o 
 -11  11   7      125.46      292.72    125.86 o 
 -10  11   7       49.57       86.35     61.19 o 
  -9  11   7     2157.37     2270.21     80.06 o 
  -8  11   7      708.82      771.60     55.18 o 
  -7  11   7       24.55        9.45     38.39 o 
  -6  11   7     2254.19     2233.97     58.59 o 
  -5  11   7       17.83       -2.54     21.45 o 
  -4  11   7       47.37       48.38     21.25 o 
  -3  11   7      100.38       95.01     21.41 o 
  -2  11   7      421.18      442.85     25.23 o 
  -1  11   7     5224.22     5155.61     59.34 o 
   0  11   7      753.00      707.13     26.32 o 
   1  11   7      768.79      773.30     24.75 o 
   2  11   7       39.44       39.45     22.84 o 
   3  11   7      191.56      147.61     20.78 o 
   4  11   7     1773.62     1831.05     53.21 o 
   5  11   7     1834.80     2134.89     87.08 o 
   6  11   7      204.85      249.98     59.24 o 
   7  11   7       56.18       53.94     58.78 o 
   8  11   7     1061.94     1278.47    110.31 o 
   9  11   7      494.80      797.28    104.69 o 
 -10  12   7      677.46      801.58     79.56 o 
  -9  12   7      510.21      574.65     80.12 o 
  -8  12   7      595.39      638.67     60.34 o 
  -7  12   7     1624.09     1513.16     75.01 o 
  -6  12   7     2146.91     2174.13     65.52 o 
  -5  12   7      454.66      500.20     35.43 o 
  -4  12   7      567.63      546.31     35.25 o 
  -3  12   7     1806.53     1766.16     39.76 o 
  -2  12   7     3579.10     3501.65     50.89 o 
  -1  12   7     5093.98     4969.44     61.77 o 
   0  12   7       67.04       44.37     25.99 o 
   1  12   7     1711.52     1719.18     40.97 o 
   2  12   7     2409.31     2457.02     46.13 o 
   3  12   7     1123.65     1158.56     46.52 o 
   4  12   7      920.99      920.98     45.19 o 
   5  12   7      181.08      175.07     43.31 o 
   6  12   7     1542.57     1693.53     99.66 o 
   7  12   7     2528.01     2759.82    201.60 o 
   8  12   7      311.14      608.49    178.85 o 
   9  12   7     1674.59     1625.45    211.09 o 
 -10  13   7      103.25      210.18     71.57 o 
  -9  13   7      962.27      887.03     70.69 o 
  -8  13   7     1056.23     1114.82     71.14 o 
  -7  13   7        1.28       24.24     50.50 o 
  -6  13   7     1321.67     1388.69     70.95 o 
  -5  13   7      415.91      414.46     35.84 o 
  -4  13   7      208.59      205.79     32.98 o 
  -3  13   7      173.00      170.67     27.75 o 
  -2  13   7      412.87      390.21     29.31 o 
  -1  13   7     1749.42     1757.64     52.53 o 
   0  13   7     2485.35     2415.90     51.86 o 
   1  13   7      124.69      106.74     28.03 o 
   2  13   7       21.98        4.32     26.17 o 
   3  13   7      103.67       53.85     24.94 o 
   4  13   7      472.84      467.08     46.32 o 
   5  13   7      669.72      827.52     59.87 o 
   6  13   7     1500.87     1680.83     90.68 o 
   7  13   7        0.24       21.13     72.85 o 
   8  13   7     1006.80     1340.88    204.67 o 
  -9  14   7      356.52      424.26     64.91 o 
  -8  14   7       92.52      165.08     57.16 o 
  -7  14   7     2088.24     2353.52     89.65 o 
  -6  14   7       63.30      122.03     45.46 o 
  -5  14   7      176.06      211.05     34.40 o 
  -4  14   7        0.59       14.42     27.17 o 
  -3  14   7      604.46      538.87     33.20 o 
  -2  14   7       34.62       38.48     30.35 o 
  -1  14   7     1350.18     1290.10     42.49 o 
   0  14   7        0.95      -22.85     30.08 o 
   1  14   7     2485.04     2565.78     56.82 o 
   2  14   7      168.59      145.10     31.76 o 
   3  14   7        2.10      -30.43     30.43 o 
   4  14   7      159.68      129.56     42.26 o 
   5  14   7       13.36      -40.05     46.74 o 
   6  14   7       72.01       77.31    117.51 o 
   7  14   7     2548.66     2931.49    201.38 o 
   8  14   7       34.17      225.30     93.36 o 
  -9  15   7      123.90      316.97     89.65 o 
  -8  15   7      878.08     1024.46     71.04 o 
  -7  15   7      105.42      127.51     54.18 o 
  -6  15   7     1849.27     1869.19     70.70 o 
  -5  15   7      394.55      394.71     47.71 o 
  -4  15   7      217.90      230.33     32.26 o 
  -3  15   7     1953.74     1898.38     68.95 o 
  -2  15   7      623.62      616.65     42.51 o 
  -1  15   7       29.42       13.29     35.30 o 
   0  15   7     2606.92     2625.65     75.74 o 
   1  15   7       14.37       -7.00     31.28 o 
   2  15   7       58.03       30.40     34.50 o 
   3  15   7      127.71       67.44     35.09 o 
   4  15   7      471.09      453.49     49.86 o 
   5  15   7      190.46      165.82     52.44 o 
   6  15   7     1107.89      952.99    135.78 o 
   7  15   7       45.90       11.99     84.65 o 
  -8  16   7      880.06      953.82     72.48 o 
  -7  16   7     1455.52     1519.28     78.41 o 
  -6  16   7      772.71      915.38     60.75 o 
  -5  16   7       44.47      100.34     39.77 o 
  -4  16   7      552.63      548.65     39.85 o 
  -3  16   7      508.17      475.90     43.39 o 
  -2  16   7     2475.54     2382.24     63.67 o 
  -1  16   7     3173.75     3086.37     71.28 o 
   0  16   7      508.78      388.07     40.95 o 
   1  16   7     1154.04     1205.25     82.95 o 
   2  16   7      422.18      400.59     49.27 o 
   3  16   7      336.94      260.50     46.11 o 
   4  16   7       40.24        2.71     43.03 o 
   5  16   7      156.03      145.99     54.85 o 
   6  16   7      379.58      364.03     90.90 o 
  -7  17   7      265.58      350.94     62.20 o 
  -6  17   7      144.02      200.48     51.43 o 
  -5  17   7     1544.86     1642.06     68.55 o 
  -4  17   7        0.47        8.39     38.71 o 
  -3  17   7      509.48      478.88     45.69 o 
  -2  17   7      475.23      482.18     45.02 o 
  -1  17   7      169.50      150.36     41.04 o 
   0  17   7     1812.94     1755.72     64.31 o 
   1  17   7      732.78      772.14     48.94 o 
   2  17   7       47.33       58.34     44.02 o 
   3  17   7     2367.51     2253.39     73.49 o 
   4  17   7       71.29       18.59     45.62 o 
   5  17   7      286.80      346.49     65.67 o 
   6  17   7      489.38      462.28    118.97 o 
  -7  18   7      301.45       10.07    202.82 o 
  -6  18   7      929.41     1067.80     74.53 o 
  -5  18   7       27.82      105.56     64.52 o 
  -4  18   7      423.80      460.57     48.35 o 
  -3  18   7       89.75       73.00     41.84 o 
  -2  18   7      665.48      722.17     56.48 o 
  -1  18   7        9.59       24.17     40.65 o 
   0  18   7        3.05        0.21     42.87 o 
   1  18   7       68.10       60.65     44.13 o 
   2  18   7     1968.44     1838.55     97.37 o 
   3  18   7      402.89      404.48     51.58 o 
   4  18   7      116.12       63.03     55.93 o 
   5  18   7       59.05       -4.45     63.17 o 
  -6  19   7       63.78      -41.00    197.07 o 
  -5  19   7      475.69      598.31     66.65 o 
  -4  19   7      636.23      699.12     55.01 o 
  -3  19   7      221.62      230.16     46.63 o 
  -2  19   7       13.35        6.75     42.78 o 
  -1  19   7       13.19       32.22     42.17 o 
   0  19   7        3.97      -19.75     44.82 o 
   1  19   7      964.94      972.52     63.16 o 
   2  19   7      197.05      174.21     49.78 o 
   3  19   7      683.08      637.43     62.70 o 
   4  19   7      798.72      799.19     66.99 o 
  -4  20   7       47.30      -32.04     60.46 o 
  -3  20   7      391.33      389.90     57.39 o 
  -2  20   7      648.82      643.44     54.22 o 
  -1  20   7       29.45       38.38     45.72 o 
   0  20   7       46.33       -9.55     58.15 o 
   1  20   7      304.54      299.44     52.83 o 
   2  20   7       93.92       39.44     50.13 o 
   3  20   7     1890.53     1456.28    131.28 o 
  -2  21   7      994.96      555.24    192.75 o 
  -1  21   7       67.24      -42.90     76.32 o 
   0  21   7       67.09      -96.45     96.45 o 
 -12   0   8       33.61      179.81    151.76 o 
 -10   0   8      553.30      569.63    151.76 o 
  -8   0   8     6652.21     6262.10    330.48 o 
  -6   0   8      353.61      340.26     40.48 o 
  -4   0   8      221.61      160.10     16.95 o 
  -2   0   8    42346.86    43164.93    393.77 o 
   0   0   8    31571.40    32712.98    283.74 o 
   2   0   8     1079.47     1078.74     29.79 o 
   4   0   8     3795.21     3770.62     64.69 o 
   6   0   8     6134.44     5877.59    108.13 o 
   8   0   8     1953.02     1746.73    116.70 o 
  10   0   8      231.70      163.46     93.39 o 
 -12   1   8       56.37      208.06    135.21 o 
 -11   1   8       19.07      207.01    101.97 o 
 -10   1   8     1440.59     1184.33    120.83 o 
  -9   1   8     1951.17     2076.97     90.69 o 
  -8   1   8      586.83      469.17     44.88 o 
  -7   1   8     1554.43     1502.90     51.17 o 
  -6   1   8      549.03      546.97     29.80 o 
  -5   1   8       16.19       -5.53     13.86 o 
  -4   1   8      922.61      886.22     23.88 o 
  -3   1   8     3643.96     3727.83     36.91 o 
  -2   1   8      546.68      582.47     15.46 o 
  -1   1   8     9179.91     8769.43     61.95 o 
   0   1   8     3633.26     3771.60     34.77 o 
   1   1   8      701.76      645.11     17.68 o 
   2   1   8     3284.80     3294.13     32.47 o 
   3   1   8       69.83       56.19     12.21 o 
   4   1   8      258.09      240.30     14.90 o 
   5   1   8     2399.82     2435.84     46.62 o 
   6   1   8       93.87      100.81     23.95 o 
   7   1   8     1876.00     1886.51     48.26 o 
   8   1   8     1317.55     1257.63     62.78 o 
   9   1   8      260.04      224.63     59.65 o 
  10   1   8      135.37      100.07     64.00 o 
 -12   2   8      306.44      529.60    127.69 o 
 -11   2   8      575.35      707.28    117.64 o 
 -10   2   8     1421.68     1497.08    133.01 o 
  -9   2   8       58.40       56.10     33.93 o 
  -8   2   8     5251.92     4922.54     84.51 o 
  -7   2   8     3969.38     3855.54     57.33 o 
  -6   2   8     1217.04     1178.56     29.83 o 
  -5   2   8      740.63      735.98     23.95 o 
  -4   2   8      911.95      927.11     24.96 o 
  -3   2   8     1391.69     1286.06     23.57 o 
  -2   2   8    22932.39    23537.16    157.28 o 
  -1   2   8       91.70       97.05     10.69 o 
   0   2   8    10619.71    10916.56     77.49 o 
   1   2   8    13744.55    14194.25     96.97 o 
   2   2   8     2379.91     2484.77     27.26 o 
   3   2   8      272.02      299.26     15.75 o 
   4   2   8     2241.10     2209.92     53.43 o 
   5   2   8     1062.47     1111.78     34.03 o 
   6   2   8     3849.76     3924.10     64.98 o 
   7   2   8     1221.42     1198.92     62.77 o 
   8   2   8     2430.25     2250.25     80.09 o 
   9   2   8     2556.84     2441.21     96.09 o 
  10   2   8        6.64      -61.32     61.32 o 
 -12   3   8      109.76      252.48    125.15 o 
 -11   3   8       73.77      251.81    105.55 o 
 -10   3   8     1756.58     1908.20     90.40 o 
  -9   3   8     1942.27     1920.03     69.72 o 
  -8   3   8      417.65      376.83     31.04 o 
  -7   3   8     4010.08     3835.54     60.01 o 
  -6   3   8     5869.23     5695.69     73.24 o 
  -5   3   8      101.80      104.78     20.40 o 
  -4   3   8     1294.01     1160.58     30.70 o 
  -3   3   8     2306.46     2191.18     28.39 o 
  -2   3   8    16214.03    16896.44    122.32 o 
  -1   3   8      333.08      286.77     11.85 o 
   0   3   8     2591.00     2381.48     30.53 o 
   1   3   8     2784.64     2690.63     30.96 o 
   2   3   8      855.12      826.06     22.60 o 
   3   3   8      442.60      443.61     20.41 o 
   4   3   8     4461.90     4438.50     49.21 o 
   5   3   8      711.32      701.20     28.83 o 
   6   3   8      483.72      525.78     34.86 o 
   7   3   8     1071.90     1061.46     49.98 o 
   8   3   8     2039.07     1953.61    102.72 o 
   9   3   8       17.02       -5.07     56.12 o 
  10   3   8      167.63       67.21     57.15 o 
 -12   4   8     1421.74     1844.44    165.67 o 
 -11   4   8      696.06      845.29     90.99 o 
 -10   4   8      901.68      903.32     74.63 o 
  -9   4   8      152.20      179.11     43.94 o 
  -8   4   8     2314.20     2205.70     53.32 o 
  -7   4   8      697.86      663.31     32.36 o 
  -6   4   8     2228.91     2113.51     45.22 o 
  -5   4   8     3377.43     3462.64     54.48 o 
  -4   4   8      546.33      540.03     25.49 o 
  -3   4   8     4313.55     4010.87     55.51 o 
  -2   4   8     8626.60     8949.67     71.39 o 
  -1   4   8      448.36      412.11     16.33 o 
   0   4   8      248.08      264.55     13.31 o 
   1   4   8     7142.21     7228.69     62.80 o 
   2   4   8     2140.87     1957.57     32.02 o 
   3   4   8      836.39      880.87     26.47 o 
   4   4   8     2776.74     2813.75     37.44 o 
   5   4   8     2011.48     2082.30     56.68 o 
   6   4   8      828.71      786.85     37.21 o 
   7   4   8     1246.83     1205.79     58.12 o 
   8   4   8     1249.48     1095.23     85.46 o 
   9   4   8     1142.99     1106.70     80.79 o 
  10   4   8      668.91      619.84    176.67 o 
 -12   5   8      196.51      414.59    129.59 o 
 -11   5   8     1399.35     1473.65    104.25 o 
 -10   5   8     2521.80     2735.89    115.94 o 
  -9   5   8      297.11      260.80     48.13 o 
  -8   5   8       46.57       78.40     25.81 o 
  -7   5   8     3928.49     3801.18     61.71 o 
  -6   5   8     1811.39     1726.26     43.69 o 
  -5   5   8     3744.56     3703.99     57.77 o 
  -4   5   8     4929.31     4768.93     64.57 o 
  -3   5   8     3048.98     3129.12     45.80 o 
  -2   5   8      827.60      793.46     18.51 o 
  -1   5   8      443.68      550.41     17.91 o 
   0   5   8       11.13       -0.14     10.65 o 
   1   5   8     3087.20     3060.86     32.88 o 
   2   5   8     1504.69     1506.20     27.94 o 
   3   5   8     6542.43     6318.26     64.67 o 
   4   5   8     2172.43     2145.12     34.51 o 
   5   5   8      213.13      205.85     24.51 o 
   6   5   8      266.72      303.72     25.59 o 
   7   5   8      475.37      545.35     68.83 o 
   8   5   8      769.20      733.11     76.69 o 
   9   5   8      944.55      832.19     63.89 o 
  10   5   8        0.43      -19.66     79.21 o 
 -12   6   8     2779.56     3205.32    354.94 o 
 -11   6   8      412.07      551.63     98.32 o 
 -10   6   8      681.16      736.47     76.68 o 
  -9   6   8      669.20      583.16     57.01 o 
  -8   6   8       71.36       49.88     36.30 o 
  -7   6   8      156.41      171.01     27.10 o 
  -6   6   8     8110.38     7951.43     94.62 o 
  -5   6   8      404.28      462.58     27.87 o 
  -4   6   8    14805.00    14698.90    135.02 o 
  -3   6   8       13.94       -0.43     14.06 o 
  -2   6   8     1082.78     1122.90     25.51 o 
  -1   6   8        4.43        0.94     14.41 o 
   0   6   8      156.11      151.41     12.28 o 
   1   6   8      185.66      193.55     16.26 o 
   2   6   8    10973.07    11265.22     94.08 o 
   3   6   8        8.65       -7.99     11.86 o 
   4   6   8     4882.72     4990.12     53.66 o 
   5   6   8      323.20      293.84     26.92 o 
   6   6   8     1569.63     1546.06     46.97 o 
   7   6   8      368.04      362.79     51.75 o 
   8   6   8     1091.08     1086.09     75.88 o 
   9   6   8      243.59      228.84     85.67 o 
  10   6   8     1623.92     1569.33    146.15 o 
 -11   7   8      982.13     1114.30     93.15 o 
 -10   7   8      304.24      352.69     79.23 o 
  -9   7   8      177.76      163.17     55.74 o 
  -8   7   8        0.70       54.14     37.61 o 
  -7   7   8     1756.27     1776.06     46.94 o 
  -6   7   8      172.12      143.51     25.94 o 
  -5   7   8     9654.85     9430.19    105.60 o 
  -4   7   8        3.72       -4.98     18.75 o 
  -3   7   8     3194.61     3130.36     48.47 o 
  -2   7   8        5.61       -7.98     16.89 o 
  -1   7   8      146.54      137.69     17.09 o 
   0   7   8      230.23      281.86     17.91 o 
   1   7   8     4887.33     5106.47     46.86 o 
   2   7   8      429.68      444.08     21.85 o 
   3   7   8    11368.70    11610.85    113.66 o 
   4   7   8      806.67      899.70     31.44 o 
   5   7   8      803.43      833.04     27.26 o 
   6   7   8      299.20      347.90     46.73 o 
   7   7   8        1.89      -16.90     49.80 o 
   8   7   8        0.44      102.09     75.25 o 
   9   7   8     1207.29     1292.29    174.06 o 
  10   7   8      227.31      358.15     94.09 o 
 -11   8   8      471.36      629.22    101.22 o 
 -10   8   8      124.78      162.00     67.80 o 
  -9   8   8        1.50       11.61     47.01 o 
  -8   8   8     1473.31     1445.51     67.58 o 
  -7   8   8     1526.12     1544.30     65.42 o 
  -6   8   8     1927.29     1842.38     47.40 o 
  -5   8   8      837.34      847.59     34.30 o 
  -4   8   8     5541.18     5510.11     88.61 o 
  -3   8   8      486.30      448.14     27.47 o 
  -2   8   8        5.19       -1.72     19.29 o 
  -1   8   8       19.68       14.34     17.45 o 
   0   8   8     3730.57     3862.03     45.74 o 
   1   8   8      123.94      118.35     16.02 o 
   2   8   8     4751.97     4653.29     51.95 o 
   3   8   8        5.43       -6.95     16.31 o 
   4   8   8     3256.09     3294.35     53.93 o 
   5   8   8      924.69     1005.61     34.80 o 
   6   8   8      348.97      313.66     64.02 o 
   7   8   8      212.93      259.76     78.29 o 
   8   8   8      178.17      362.03     95.04 o 
   9   8   8      171.76      331.16     89.23 o 
 -11   9   8      869.83     1046.89    122.08 o 
 -10   9   8     1762.11     1905.91    131.69 o 
  -9   9   8      230.88      305.17     53.26 o 
  -8   9   8      122.85      130.55     47.87 o 
  -7   9   8      189.00      268.31     31.29 o 
  -6   9   8     1424.31     1440.38     43.75 o 
  -5   9   8      299.54      304.49     24.73 o 
  -4   9   8       30.62       27.94     24.98 o 
  -3   9   8     1191.45     1178.55     38.86 o 
  -2   9   8     5172.38     5271.90     63.56 o 
  -1   9   8      281.04      278.07     19.77 o 
   0   9   8      848.46      807.49     23.39 o 
   1   9   8     1986.81     1839.77     32.45 o 
   2   9   8       20.27      -12.35     18.31 o 
   3   9   8     4314.35     4371.55     63.79 o 
   4   9   8     3725.49     3806.39     59.47 o 
   5   9   8     1596.02     1602.54     63.85 o 
   6   9   8       35.78       31.64     70.70 o 
   7   9   8        3.29       27.28     68.22 o 
   8   9   8      527.55      588.83    126.41 o 
   9   9   8     1962.13     2242.56    261.92 o 
 -11  10   8      532.70      512.30     81.70 o 
 -10  10   8       68.18      149.97     61.67 o 
  -9  10   8      245.33      338.91     50.80 o 
  -8  10   8      497.44      525.33     49.77 o 
  -7  10   8     3562.31     3489.93     81.94 o 
  -6  10   8     2139.06     2209.60     51.38 o 
  -5  10   8        1.04      -12.23     21.47 o 
  -4  10   8     2268.40     2203.19     49.31 o 
  -3  10   8     2363.82     2258.53     39.29 o 
  -2  10   8      376.86      382.09     25.39 o 
  -1  10   8      103.77       83.82     19.92 o 
   0  10   8       54.73       32.83     18.19 o 
   1  10   8     1774.94     1839.93     39.20 o 
   2  10   8     1619.87     1522.73     34.90 o 
   3  10   8     2505.91     2538.33     52.64 o 
   4  10   8     4267.29     4245.71     81.96 o 
   5  10   8     1596.95     1658.15     56.51 o 
   6  10   8      129.83      167.60     55.57 o 
   7  10   8      645.54      771.73     89.69 o 
   8  10   8      268.14      335.61    134.33 o 
   9  10   8      385.34      723.45    158.48 o 
 -10  11   8     1135.24     1179.40     85.39 o 
  -9  11   8     1286.28     1223.03     82.53 o 
  -8  11   8       39.65       69.03     48.84 o 
  -7  11   8      678.46      756.21     66.49 o 
  -6  11   8     1029.14     1104.29     52.10 o 
  -5  11   8     1112.81     1085.49     40.62 o 
  -4  11   8      881.95      867.64     34.98 o 
  -3  11   8     1309.14     1236.72     35.53 o 
  -2  11   8     5139.28     4817.40     60.65 o 
  -1  11   8     3427.99     3471.43     62.01 o 
   0  11   8     2270.85     2309.45     40.46 o 
   1  11   8     1540.35     1626.61     39.71 o 
   2  11   8      102.66       68.65     21.75 o 
   3  11   8     3976.90     3912.40    107.31 o 
   4  11   8     5362.76     5543.39    111.68 o 
   5  11   8      201.09      213.27     43.96 o 
   6  11   8      170.62      211.26     57.84 o 
   7  11   8      678.22      888.01    123.02 o 
   8  11   8      857.99     1071.12    146.59 o 
   9  11   8      144.93      238.78    146.00 o 
 -10  12   8      274.47      320.95     72.05 o 
  -9  12   8      169.76      209.75     57.76 o 
  -8  12   8      938.37     1014.36     69.66 o 
  -7  12   8     1643.51     1573.57     93.08 o 
  -6  12   8       69.76       32.44     38.49 o 
  -5  12   8      455.65      447.55     32.48 o 
  -4  12   8      213.05      209.80     29.87 o 
  -3  12   8      210.77      197.40     25.41 o 
  -2  12   8     2793.07     2722.32     46.96 o 
  -1  12   8     1331.55     1332.99     37.43 o 
   0  12   8     1582.47     1565.33     42.48 o 
   1  12   8      867.48      878.49     36.27 o 
   2  12   8        7.62      -10.62     24.14 o 
   3  12   8      515.51      506.11     42.49 o 
   4  12   8      254.76      261.54     33.23 o 
   5  12   8     2605.52     2889.24    255.10 o 
   6  12   8     1908.78     2020.31    208.25 o 
   7  12   8      710.23      859.52    146.31 o 
   8  12   8      292.54      613.13    145.53 o 
 -10  13   8      608.33      410.68    128.74 o 
  -9  13   8     2289.01     2322.98    117.58 o 
  -8  13   8        3.65       56.35     55.19 o 
  -7  13   8     1049.54     1082.89     68.69 o 
  -6  13   8      585.06      709.58     60.47 o 
  -5  13   8     1825.92     1846.50     54.35 o 
  -4  13   8      259.60      224.90     29.21 o 
  -3  13   8     1969.65     1981.68     44.42 o 
  -2  13   8       78.62       86.62     24.36 o 
  -1  13   8     7253.80     7118.43     90.66 o 
   0  13   8       92.38       75.09     30.03 o 
   1  13   8      136.42      156.84     30.85 o 
   2  13   8      484.17      437.48     38.65 o 
   3  13   8      176.68      177.67     33.39 o 
   4  13   8      514.40      533.12     47.44 o 
   5  13   8      811.96      866.72     89.17 o 
   6  13   8       34.77       56.86     67.79 o 
   7  13   8     1361.59     1501.84    129.71 o 
   8  13   8       87.50      219.62    147.55 o 
  -9  14   8        6.62      118.14     60.15 o 
  -8  14   8     2567.37     2595.37     94.26 o 
  -7  14   8      228.78      278.61     58.09 o 
  -6  14   8        7.09        9.97     50.22 o 
  -5  14   8        5.51       21.12     32.17 o 
  -4  14   8      944.72      839.56     37.89 o 
  -3  14   8       58.56       61.00     29.21 o 
  -2  14   8     6286.23     6200.05     89.91 o 
  -1  14   8      742.03      704.41     42.47 o 
   0  14   8     3053.25     2902.86     59.33 o 
   1  14   8      367.55      362.91     35.01 o 
   2  14   8      905.28      853.26     44.34 o 
   3  14   8        0.47      -31.26     32.37 o 
   4  14   8       80.38       34.62     40.63 o 
   5  14   8       60.10       57.63     48.75 o 
   6  14   8     3969.32     4374.53    177.41 o 
   7  14   8      324.96      224.69    122.64 o 
  -9  15   8     1529.79     1447.80    163.98 o 
  -8  15   8      190.33      249.63     61.33 o 
  -7  15   8     1323.90     1373.72     74.21 o 
  -6  15   8       37.06       64.76     51.28 o 
  -5  15   8      717.20      690.47     52.97 o 
  -4  15   8        3.77      -15.03     29.68 o 
  -3  15   8     1457.02     1513.43     50.18 o 
  -2  15   8      285.22      231.01     44.58 o 
  -1  15   8     4677.80     4780.75     82.51 o 
   0  15   8       25.81       -5.34     35.50 o 
   1  15   8       15.28        2.87     34.97 o 
   2  15   8      100.95       53.73     35.55 o 
   3  15   8       48.22       25.30     40.18 o 
   4  15   8      226.06      189.06     44.79 o 
   5  15   8      742.43      832.21     69.18 o 
   6  15   8      195.43       96.88     64.53 o 
   7  15   8     1526.39     1445.97    159.94 o 
  -8  16   8     1144.92     1291.66     78.16 o 
  -7  16   8       65.22      104.54     55.69 o 
  -6  16   8        0.32       14.65     46.50 o 
  -5  16   8      359.03      392.78     43.87 o 
  -4  16   8       77.40       -5.59     45.87 o 
  -3  16   8      845.67      877.56     49.41 o 
  -2  16   8     1914.77     1840.99     61.67 o 
  -1  16   8        0.26       13.99     37.15 o 
   0  16   8      859.24      819.87     48.09 o 
   1  16   8       18.83       13.34     40.86 o 
   2  16   8       99.89       44.46     42.81 o 
   3  16   8      119.63       52.14     45.78 o 
   4  16   8       66.05      -28.43     43.85 o 
   5  16   8      108.94       14.03     69.30 o 
   6  16   8     1922.97     1954.58    121.78 o 
  -7  17   8      161.30      242.86     60.84 o 
  -6  17   8      973.31     1043.33     64.89 o 
  -5  17   8       10.86       62.44     54.48 o 
  -4  17   8      232.84      277.86     42.51 o 
  -3  17   8      904.36      864.51     51.56 o 
  -2  17   8       41.87       54.62     39.70 o 
  -1  17   8      623.08      580.01     47.09 o 
   0  17   8     1884.60     1920.42     64.09 o 
   1  17   8       81.84        7.70     43.58 o 
   2  17   8      497.08      439.94     49.80 o 
   3  17   8       23.43       23.53     44.95 o 
   4  17   8     1045.81     1072.11     82.68 o 
   5  17   8      228.28      178.86     66.70 o 
  -6  18   8        3.09       48.40     56.54 o 
  -5  18   8       60.50      104.98     56.43 o 
  -4  18   8       76.01       83.19     42.94 o 
  -3  18   8     1297.21     1265.58     67.16 o 
  -2  18   8       43.23        7.67     41.46 o 
  -1  18   8      310.96      289.04     44.86 o 
   0  18   8      238.23      234.81     47.48 o 
   1  18   8      899.83      917.49     72.30 o 
   2  18   8       77.84       68.67     47.40 o 
   3  18   8       85.98       66.44     54.88 o 
   4  18   8      223.20       98.09     55.70 o 
   5  18   8      281.50      148.16    171.18 o 
  -5  19   8      638.62      754.38     71.01 o 
  -4  19   8       43.52      111.98     45.73 o 
  -3  19   8       86.27      106.52     52.02 o 
  -2  19   8       13.65       65.02     49.04 o 
  -1  19   8        1.35       -3.12     42.06 o 
   0  19   8      965.92     1004.49     99.56 o 
   1  19   8       18.01      -18.23     46.68 o 
   2  19   8      303.57      301.89     53.36 o 
   3  19   8     1318.16     1345.62     68.05 o 
  -4  20   8      474.41      125.86    198.51 o 
  -3  20   8      274.73      310.65     51.31 o 
  -2  20   8       65.84       86.60     46.98 o 
  -1  20   8       10.52      -53.51     53.51 o 
   0  20   8       64.43       89.14     57.85 o 
   1  20   8       18.89      -35.25     50.05 o 
   2  20   8     1266.20     1140.91     88.78 o 
 -11   0   9      173.71      416.43    158.95 o 
  -9   0   9     4174.56     3802.00    226.56 o 
  -7   0   9       26.34       -2.20     36.68 o 
  -5   0   9       60.79       37.09     17.55 o 
  -3   0   9    29488.18    30191.26    284.01 o 
  -1   0   9    16255.43    16661.60    180.27 o 
   1   0   9      695.00      650.93     26.78 o 
   3   0   9     3086.02     3087.00     42.77 o 
   5   0   9    13771.47    13954.01    234.63 o 
   7   0   9     3316.31     3268.90    129.05 o 
   9   0   9     2234.71     2226.72    226.56 o 
 -12   1   9       15.76      191.91    118.41 o 
 -11   1   9      185.05      291.29    109.68 o 
 -10   1   9     3163.45     3438.31    178.93 o 
  -9   1   9       45.47       55.77     51.76 o 
  -8   1   9     3165.22     3079.77     63.26 o 
  -7   1   9      106.85      105.61     22.11 o 
  -6   1   9      946.47      886.50     26.77 o 
  -5   1   9      170.83      134.98     18.73 o 
  -4   1   9     1183.84     1198.90     24.01 o 
  -3   1   9       14.20       -1.99     13.74 o 
  -2   1   9    21506.21    21872.81    154.57 o 
  -1   1   9        4.21        3.13     11.52 o 
   0   1   9     1688.24     1787.61     26.50 o 
   1   1   9     1367.54     1445.54     25.59 o 
   2   1   9      126.37      104.39     14.15 o 
   3   1   9      642.55      679.36     19.40 o 
   4   1   9    10044.02    10005.14     90.88 o 
   5   1   9        2.36       47.90     15.89 o 
   6   1   9     6129.88     6159.34     85.98 o 
   7   1   9      856.80      801.97     49.01 o 
   8   1   9      585.50      486.10    101.94 o 
   9   1   9       21.93      -42.03     98.70 o 
  10   1   9       55.40       56.76    152.48 o 
 -12   2   9      188.05      416.45    122.53 o 
 -11   2   9      993.58     1159.58    135.28 o 
 -10   2   9     1261.45     1431.91    202.10 o 
  -9   2   9     1110.16     1152.28     58.10 o 
  -8   2   9      399.00      425.27     31.48 o 
  -7   2   9     2580.78     2383.53     45.91 o 
  -6   2   9       47.90       49.67     19.25 o 
  -5   2   9      202.82      212.44     22.00 o 
  -4   2   9       56.07       55.82     14.57 o 
  -3   2   9     2717.79     2584.71     34.67 o 
  -2   2   9      104.83       82.76     14.28 o 
  -1   2   9     4192.04     4015.18     37.61 o 
   0   2   9     3328.29     3195.67     33.93 o 
   1   2   9      300.99      320.07     15.89 o 
   2   2   9       30.30       10.42     11.93 o 
   3   2   9      845.43      844.36     22.31 o 
   4   2   9      258.82      284.14     19.61 o 
   5   2   9     3391.95     3360.70     54.49 o 
   6   2   9      922.38      855.55     44.24 o 
   7   2   9     1515.01     1326.84     65.41 o 
   8   2   9      581.69      528.28    174.41 o 
   9   2   9      149.88      243.09    106.79 o 
  10   2   9      456.13      267.93    198.87 o 
 -12   3   9      500.81      756.68    129.98 o 
 -11   3   9     2074.12     2230.64    160.89 o 
 -10   3   9      944.87     1095.99     76.26 o 
  -9   3   9       88.45      115.85     42.56 o 
  -8   3   9     2094.99     1988.52     61.97 o 
  -7   3   9      171.56      151.40     26.35 o 
  -6   3   9      954.11      872.90     31.44 o 
  -5   3   9     2636.57     2654.59     45.80 o 
  -4   3   9      298.65      286.79     24.02 o 
  -3   3   9       12.76       -0.76     10.51 o 
  -2   3   9     3327.81     3129.13     48.75 o 
  -1   3   9     9264.38     9389.97     72.02 o 
   0   3   9     3451.16     3403.50     38.40 o 
   1   3   9      834.36      879.08     27.28 o 
   2   3   9     1202.90     1259.28     27.30 o 
   3   3   9     1583.62     1584.44     32.44 o 
   4   3   9     2159.28     2097.84     34.14 o 
   5   3   9      215.51      207.30     28.57 o 
   6   3   9      703.09      852.83     37.16 o 
   7   3   9     2097.54     2136.09     87.62 o 
   8   3   9      290.65      233.04     75.44 o 
   9   3   9      121.41      210.61    106.29 o 
  10   3   9      664.36      692.49    106.59 o 
 -12   4   9      262.05      596.60    130.10 o 
 -11   4   9      405.37      564.48     75.02 o 
 -10   4   9      940.29      936.08    157.06 o 
  -9   4   9        2.44      -28.21     51.02 o 
  -8   4   9      246.51      244.13     29.40 o 
  -7   4   9     5839.66     5823.08     80.73 o 
  -6   4   9       84.40       22.03     23.78 o 
  -5   4   9     2216.23     2143.10     43.27 o 
  -4   4   9    11545.73    11493.65    112.51 o 
  -3   4   9     7147.66     7143.30     63.70 o 
  -2   4   9      371.31      392.00     18.68 o 
  -1   4   9      718.03      714.67     18.94 o 
   0   4   9     2173.72     1995.08     28.40 o 
   1   4   9     5134.76     5300.83     48.22 o 
   2   4   9     1088.79     1093.37     28.62 o 
   3   4   9     3997.71     3924.35     57.19 o 
   4   4   9     1556.49     1564.19     30.52 o 
   5   4   9      164.06      182.71     28.03 o 
   6   4   9     1462.37     1508.26     45.96 o 
   7   4   9     1926.68     1864.71     98.72 o 
   8   4   9      720.71      708.44     97.98 o 
   9   4   9      655.96      593.31     96.04 o 
  10   4   9      729.63      739.58    119.90 o 
 -12   5   9     1492.06     1644.88    163.76 o 
 -11   5   9      389.14      525.17     76.57 o 
 -10   5   9       15.61       83.13     62.24 o 
  -9   5   9      773.35      738.74     86.99 o 
  -8   5   9     1256.01     1205.20     41.62 o 
  -7   5   9      785.60      694.48     34.53 o 
  -6   5   9     5896.07     5697.17     82.84 o 
  -5   5   9     4058.90     4102.74     62.45 o 
  -4   5   9     5226.17     5174.83     73.57 o 
  -3   5   9      987.56      853.02     24.67 o 
  -2   5   9      972.27     1080.83     27.08 o 
  -1   5   9     2088.16     2081.99     29.49 o 
   0   5   9     1258.11     1236.29     27.26 o 
   1   5   9     1274.76     1267.00     23.01 o 
   2   5   9     8792.07     8832.55     77.76 o 
   3   5   9     5389.97     5239.77     54.30 o 
   4   5   9      553.29      570.91     22.30 o 
   5   5   9      123.34       92.81     22.52 o 
   6   5   9       86.18       70.57     31.47 o 
   7   5   9     1611.99     1600.80    134.64 o 
   8   5   9     3390.57     3366.77    127.29 o 
   9   5   9       95.80      132.34     80.20 o 
  10   5   9     1524.48     1365.31    214.33 o 
 -11   6   9        2.97      196.85    133.36 o 
 -10   6   9       53.68      113.18     64.23 o 
  -9   6   9      703.79      699.39     55.45 o 
  -8   6   9      228.70      303.12     41.14 o 
  -7   6   9     7266.26     7199.33     91.78 o 
  -6   6   9      737.78      658.64     33.46 o 
  -5   6   9     5246.56     4990.54     70.29 o 
  -4   6   9     2485.07     2328.33     41.50 o 
  -3   6   9      688.43      700.66     20.20 o 
  -2   6   9      262.91      220.75     19.41 o 
  -1   6   9      196.99      177.69     18.56 o 
   0   6   9      414.68      348.89     14.86 o 
   1   6   9     6739.59     6542.27     59.76 o 
   2   6   9     1020.51     1036.28     27.83 o 
   3   6   9     9539.75     9464.73     88.38 o 
   4   6   9     1063.95     1092.89     31.01 o 
   5   6   9      614.65      673.18     32.40 o 
   6   6   9       43.15       51.18     32.91 o 
   7   6   9     2686.73     2595.79     97.39 o 
   8   6   9        1.81       88.14     89.59 o 
   9   6   9     1403.02     1369.22    240.43 o 
  10   6   9      492.72      258.92    188.44 o 
 -11   7   9       41.68      268.59     85.85 o 
 -10   7   9      316.73      368.45    128.21 o 
  -9   7   9      209.17      239.55     51.15 o 
  -8   7   9       23.05        8.77     37.82 o 
  -7   7   9       84.22       93.43     27.52 o 
  -6   7   9     8078.94     7891.37    103.81 o 
  -5   7   9      209.03      190.13     27.02 o 
  -4   7   9        9.86       -6.49     20.20 o 
  -3   7   9      183.15      178.17     19.18 o 
  -2   7   9      759.08      695.56     27.08 o 
  -1   7   9      287.93      280.47     19.84 o 
   0   7   9     4307.40     4192.09     46.19 o 
   1   7   9       26.85       31.49     14.88 o 
   2   7   9     8676.71     8361.75     76.72 o 
   3   7   9      181.09      195.22     20.71 o 
   4   7   9        5.53       -3.87     18.92 o 
   5   7   9       22.08       12.83     23.37 o 
   6   7   9       20.03       48.96     39.80 o 
   7   7   9       11.94       13.91     66.64 o 
   8   7   9     4106.07     3981.65    178.23 o 
   9   7   9        0.43       93.52     80.70 o 
 -11   8   9        2.19      150.28     81.70 o 
 -10   8   9        1.55       83.83     67.26 o 
  -9   8   9      742.51      849.53     62.93 o 
  -8   8   9      904.12      948.86     60.98 o 
  -7   8   9     4297.20     4272.01     96.67 o 
  -6   8   9      216.76      196.90     28.45 o 
  -5   8   9     2540.91     2506.10     52.86 o 
  -4   8   9      224.61      207.49     20.45 o 
  -3   8   9       50.17       26.25     19.43 o 
  -2   8   9        0.25        4.86     20.62 o 
  -1   8   9      558.60      579.68     24.84 o 
   0   8   9     1294.65     1223.38     29.20 o 
   1   8   9     5412.80     5202.63     52.04 o 
   2   8   9     2287.85     2183.12     38.96 o 
   3   8   9      993.78     1023.84     31.56 o 
   4   8   9     2118.08     2073.38     48.30 o 
   5   8   9      403.08      433.48     38.02 o 
   6   8   9     1611.09     1565.57    114.56 o 
   7   8   9      228.74      272.09     75.30 o 
   8   8   9       25.21       30.80     74.11 o 
   9   8   9     1286.27     1763.42    143.83 o 
 -11   9   9      857.46      945.23     90.40 o 
 -10   9   9       39.79      126.26     63.95 o 
  -9   9   9       46.16       63.02     51.04 o 
  -8   9   9      348.44      445.19     63.23 o 
  -7   9   9     1420.94     1459.26     61.78 o 
  -6   9   9     2662.11     2630.42     69.85 o 
  -5   9   9      383.01      372.61     25.51 o 
  -4   9   9     4878.69     4877.42     77.78 o 
  -3   9   9     2093.26     2099.24     39.53 o 
  -2   9   9      308.88      318.88     26.09 o 
  -1   9   9     1220.85     1139.66     31.95 o 
   0   9   9     3018.99     2953.60     40.46 o 
   1   9   9     1173.45     1170.82     31.19 o 
   2   9   9     1763.88     1702.04     39.04 o 
   3   9   9      624.57      608.29     28.96 o 
   4   9   9      112.67       94.39     25.65 o 
   5   9   9       58.48       25.45     39.93 o 
   6   9   9       14.57       43.70     49.29 o 
   7   9   9      121.63       84.96     70.60 o 
   8   9   9     1904.23     2338.82    317.54 o 
   9   9   9       65.08      162.52    161.04 o 
 -11  10   9        3.28      176.21    119.39 o 
 -10  10   9      465.75      391.15     69.85 o 
  -9  10   9       28.27      105.18     52.14 o 
  -8  10   9     2107.30     2085.80     93.09 o 
  -7  10   9     1059.30      990.24     74.64 o 
  -6  10   9        1.40       -4.06     44.71 o 
  -5  10   9      723.73      697.10     34.93 o 
  -4  10   9      238.05      176.78     27.76 o 
  -3  10   9     1751.80     1772.53     37.68 o 
  -2  10   9       19.29       27.62     22.26 o 
  -1  10   9      252.32      245.18     22.50 o 
   0  10   9     8984.48     8959.64     86.77 o 
   1  10   9     1344.25     1342.62     38.65 o 
   2  10   9       39.46       31.78     22.96 o 
   3  10   9     1382.51     1539.31     47.19 o 
   4  10   9      795.18      832.60     45.93 o 
   5  10   9       44.27       55.69     41.34 o 
   6  10   9      617.43      785.47     88.14 o 
   7  10   9       55.26      102.14     77.81 o 
   8  10   9     1189.41     1522.95    123.16 o 
   9  10   9       35.48      -73.98    132.70 o 
 -10  11   9      963.54     1050.85     95.09 o 
  -9  11   9      244.00      295.19     58.80 o 
  -8  11   9      764.04      858.28     67.34 o 
  -7  11   9     1426.96     1560.76     73.24 o 
  -6  11   9      871.84      903.84     44.97 o 
  -5  11   9     3619.22     3513.59     63.12 o 
  -4  11   9      259.32      266.56     23.62 o 
  -3  11   9     3128.97     2985.08     53.77 o 
  -2  11   9     5356.05     5174.16     64.70 o 
  -1  11   9     6840.90     6825.94     72.50 o 
   0  11   9     4289.16     4257.53     59.82 o 
   1  11   9      166.63      178.08     26.52 o 
   2  11   9      560.04      609.22     29.61 o 
   3  11   9     4634.99     4550.73     68.30 o 
   4  11   9      493.10      545.79     35.82 o 
   5  11   9     1541.06     1613.39    118.04 o 
   6  11   9     2639.08     2852.90    198.96 o 
   7  11   9      356.70      549.06    137.58 o 
   8  11   9      417.42      697.01    184.63 o 
 -10  12   9       31.26      182.98     60.95 o 
  -9  12   9     1977.31     2112.68     95.05 o 
  -8  12   9     1614.71     1618.81     85.59 o 
  -7  12   9       68.27      143.47     51.39 o 
  -6  12   9      248.64      235.92     37.08 o 
  -5  12   9      275.98      225.64     32.49 o 
  -4  12   9     1078.42     1046.57     36.36 o 
  -3  12   9      834.99      869.79     35.20 o 
  -2  12   9       40.03       68.04     24.59 o 
  -1  12   9     3188.79     3127.52     55.91 o 
   0  12   9     2717.51     2691.40     50.03 o 
   1  12   9       63.64       50.62     28.45 o 
   2  12   9      285.18      326.62     35.57 o 
   3  12   9      865.32      868.08     45.19 o 
   4  12   9     5630.92     5479.05    157.42 o 
   5  12   9     1359.45     1435.80    129.75 o 
   6  12   9      840.46     1105.31     78.06 o 
   7  12   9      414.14      630.03    129.86 o 
   8  12   9      348.82      565.56    196.37 o 
  -9  13   9      164.84      299.84     63.39 o 
  -8  13   9     1514.28     1607.74     80.73 o 
  -7  13   9     1406.42     1451.68     76.47 o 
  -6  13   9      149.10      156.15     51.40 o 
  -5  13   9      198.96      187.81     33.20 o 
  -4  13   9      243.33      192.56     28.41 o 
  -3  13   9     1652.82     1667.28     44.28 o 
  -2  13   9     5601.60     5644.63     75.01 o 
  -1  13   9      375.09      383.74     32.99 o 
   0  13   9     1630.91     1530.09     47.16 o 
   1  13   9      252.55      187.92     31.38 o 
   2  13   9       17.86        4.40     32.20 o 
   3  13   9     1957.51     1868.50     60.31 o 
   4  13   9      964.22      944.57     51.50 o 
   5  13   9      389.10      276.16     49.08 o 
   6  13   9     4075.51     3913.18    173.48 o 
   7  13   9      122.12       52.43    183.40 o 
  -9  14   9      963.91     1136.08     80.46 o 
  -8  14   9      152.29      246.04     61.62 o 
  -7  14   9        0.04       15.97     52.65 o 
  -6  14   9      378.72      392.07     57.68 o 
  -5  14   9     1508.89     1590.02     66.92 o 
  -4  14   9      318.33      304.23     32.94 o 
  -3  14   9     2859.21     2843.03     60.33 o 
  -2  14   9       73.59       72.41     35.74 o 
  -1  14   9      489.65      473.48     39.68 o 
   0  14   9       22.98       -5.16     34.22 o 
   1  14   9      350.81      324.51     37.64 o 
   2  14   9       13.88      -31.60     33.18 o 
   3  14   9      359.93      294.07     39.36 o 
   4  14   9        1.52      -13.17     41.10 o 
   5  14   9     2029.89     1957.26     96.21 o 
   6  14   9      342.81      227.68     68.20 o 
   7  14   9      282.81      295.76    130.15 o 
  -8  15   9      971.23     1133.85     79.23 o 
  -7  15   9        6.56       95.62     57.37 o 
  -6  15   9        6.00       57.25     50.41 o 
  -5  15   9      123.15      129.66     39.84 o 
  -4  15   9       44.89       48.18     34.15 o 
  -3  15   9       81.70       76.46     52.65 o 
  -2  15   9     3159.52     3158.04     70.89 o 
  -1  15   9       36.54       32.12     34.12 o 
   0  15   9        2.51       -9.96     35.81 o 
   1  15   9       48.44       37.69     39.88 o 
   2  15   9      110.12       96.47     44.88 o 
   3  15   9      537.41      504.65     49.54 o 
   4  15   9     1046.47      960.36     62.77 o 
   5  15   9        0.21      -26.78     57.15 o 
   6  15   9     2333.84     2232.03    157.69 o 
  -8  16   9       50.37       73.65     95.34 o 
  -7  16   9      103.90      147.00     61.18 o 
  -6  16   9      191.01      263.40     58.31 o 
  -5  16   9      339.90      350.81     60.41 o 
  -4  16   9     2223.56     2142.21     71.60 o 
  -3  16   9     1372.79     1429.75     62.50 o 
  -2  16   9        6.01      -17.69     38.19 o 
  -1  16   9     1132.07     1012.92     54.86 o 
   0  16   9      757.30      735.25     48.02 o 
   1  16   9      828.30      819.34     61.82 o 
   2  16   9       78.36       27.68     43.54 o 
   3  16   9       16.02       14.66     43.82 o 
   4  16   9      609.43      493.29     58.13 o 
   5  16   9     1073.00      988.64     76.98 o 
   6  16   9       61.90       30.51     75.06 o 
  -7  17   9      274.44      259.02     62.49 o 
  -6  17   9        1.91       61.52     56.52 o 
  -5  17   9      663.47      766.78     65.42 o 
  -4  17   9       99.10      148.30     42.09 o 
  -3  17   9      803.29      776.66     51.21 o 
  -2  17   9     1339.26     1234.94     55.96 o 
  -1  17   9     1028.22      936.50     73.19 o 
   0  17   9      145.74      129.50     44.44 o 
   1  17   9       96.73       26.37     44.35 o 
   2  17   9        0.59       23.76     45.10 o 
   3  17   9     1117.00     1011.16     70.34 o 
   4  17   9      343.31      284.82     57.78 o 
   5  17   9       35.43      -62.42     62.42 o 
  -6  18   9       21.75       28.80     97.24 o 
  -5  18   9       12.77       -9.65     60.79 o 
  -4  18   9     1887.72     1848.26     81.91 o 
  -3  18   9      259.61      241.80     45.05 o 
  -2  18   9      274.79      260.71     46.24 o 
  -1  18   9      728.01      711.55     54.53 o 
   0  18   9     1976.87     1777.39     76.00 o 
   1  18   9      134.17      142.10     47.24 o 
   2  18   9      142.45       49.70     47.97 o 
   3  18   9       14.33      -23.53     52.34 o 
   4  18   9      718.74      699.44     92.69 o 
  -5  19   9      239.32      283.37    210.73 o 
  -4  19   9      195.32      325.81     50.22 o 
  -3  19   9       87.61       95.74     46.27 o 
  -2  19   9       40.90       67.03     45.02 o 
  -1  19   9     1005.31     1040.92     88.52 o 
   0  19   9       27.04      -23.10     47.18 o 
   1  19   9        8.97      -47.34     47.34 o 
   2  19   9      730.52      689.92     83.02 o 
   3  19   9      725.74      530.91    103.60 o 
  -3  20   9       60.21      -67.70     73.39 o 
  -2  20   9        0.08       43.51     49.07 o 
  -1  20   9      115.44      133.07     51.59 o 
   0  20   9      471.60      550.99     99.84 o 
   1  20   9      753.23      716.15    138.80 o 
 -12   0  10      744.97      903.35    199.23 o 
 -10   0  10     1911.40     1709.60    193.47 o 
  -8   0  10      788.25      776.68     77.83 o 
  -6   0  10        1.51      -10.82     20.66 o 
  -4   0  10     2637.69     2492.03     53.40 o 
  -2   0  10       49.90        5.99     14.88 o 
   0   0  10     5917.14     6153.66     77.43 o 
   2   0  10       89.65       93.30     19.78 o 
   4   0  10      776.92      728.73     31.95 o 
   6   0  10     1564.63     1602.73    102.05 o 
   8   0  10     1848.03     1373.72    190.59 o 
  10   0  10      283.01      404.20    184.12 o 
 -12   1  10        8.65      290.67    121.80 o 
 -11   1  10     4164.18     4355.92    204.59 o 
 -10   1  10      201.14      368.58    103.84 o 
  -9   1  10     1152.60     1077.65     78.85 o 
  -8   1  10     3294.79     3199.50     62.74 o 
  -7   1  10        3.42       11.74     22.33 o 
  -6   1  10      372.79      346.20     23.08 o 
  -5   1  10     5904.79     5965.18     59.04 o 
  -4   1  10     2332.78     2416.39     35.15 o 
  -3   1  10    14636.16    14602.99    116.80 o 
  -2   1  10     2085.06     1975.18     28.38 o 
  -1   1  10      338.04      345.04     16.94 o 
   0   1  10     3117.63     3142.17     36.51 o 
   1   1  10      128.96       89.13     15.23 o 
   2   1  10      429.47      407.00     18.52 o 
   3   1  10     6820.74     6776.94     60.67 o 
   4   1  10       88.44       67.98     16.11 o 
   5   1  10     4965.45     5082.14     76.31 o 
   6   1  10     1184.19     1135.25     48.03 o 
   7   1  10       92.96       47.26     54.67 o 
   8   1  10       30.44       57.42     97.07 o 
   9   1  10       17.10       18.67    106.74 o 
  10   1  10      216.38       86.82    116.68 o 
 -12   2  10      141.09      456.12    181.96 o 
 -11   2  10       73.15      353.66    112.50 o 
 -10   2  10      258.61      419.26    175.49 o 
  -9   2  10     2877.67     2822.49     82.61 o 
  -8   2  10      512.31      487.05     41.40 o 
  -7   2  10       14.44        6.16     25.67 o 
  -6   2  10     1009.34      940.20     32.85 o 
  -5   2  10     7116.03     7141.95     77.55 o 
  -4   2  10     1582.73     1468.61     29.47 o 
  -3   2  10      265.07      190.54     17.81 o 
  -2   2  10     3145.18     2961.74     38.91 o 
  -1   2  10     7645.01     7396.81     58.60 o 
   0   2  10      587.69      709.72     19.62 o 
   1   2  10      472.34      530.51     18.85 o 
   2   2  10     2058.16     2074.47     31.06 o 
   3   2  10       24.29       34.99     14.33 o 
   4   2  10     1492.35     1402.37     28.63 o 
   5   2  10     1697.21     1695.14     48.26 o 
   6   2  10      243.87      335.74     34.58 o 
   7   2  10     1049.97     1002.57     61.03 o 
   8   2  10      157.35      100.98     99.42 o 
   9   2  10     1674.96     1499.41    146.44 o 
  10   2  10      236.00      354.13    156.43 o 
 -12   3  10      865.51     1221.10    150.54 o 
 -11   3  10     1537.08     1731.44    151.85 o 
 -10   3  10      260.07      335.02     62.46 o 
  -9   3  10        8.27       -2.38     41.76 o 
  -8   3  10     1028.25     1035.75     42.29 o 
  -7   3  10      204.80      213.31     28.91 o 
  -6   3  10     1147.20     1132.80     36.23 o 
  -5   3  10     1052.72     1029.50     47.71 o 
  -4   3  10     1083.67     1030.95     30.32 o 
  -3   3  10    11702.24    11648.88     86.88 o 
  -2   3  10     6074.12     6211.11     82.19 o 
  -1   3  10     3254.28     3367.23     34.75 o 
   0   3  10     3437.86     3482.71     40.51 o 
   1   3  10     1455.65     1546.72     31.36 o 
   2   3  10     3906.35     3799.76     43.66 o 
   3   3  10     8066.21     8134.37     82.97 o 
   4   3  10       28.77        6.47     16.09 o 
   5   3  10     3769.95     3746.68     64.89 o 
   6   3  10     4623.21     4532.75     84.66 o 
   7   3  10     1807.59     1683.44    107.21 o 
   8   3  10       14.21      -62.95     86.62 o 
   9   3  10      515.68      403.29    120.55 o 
  10   3  10     2674.00     2507.22    258.92 o 
 -12   4  10      703.79      991.45    143.53 o 
 -11   4  10       66.69      236.10     70.89 o 
 -10   4  10       82.38      165.29     63.02 o 
  -9   4  10     1236.11     1244.56     66.03 o 
  -8   4  10      736.62      767.59     43.88 o 
  -7   4  10      330.03      309.72     30.50 o 
  -6   4  10     1082.16     1084.66     39.10 o 
  -5   4  10     6319.01     6352.30     76.92 o 
  -4   4  10     2679.04     2552.17     37.25 o 
  -3   4  10     3312.37     3373.61     41.54 o 
  -2   4  10      751.24      709.36     22.73 o 
  -1   4  10     1737.02     1710.86     29.79 o 
   0   4  10     2382.30     2267.78     39.19 o 
   1   4  10     2203.42     2243.44     31.82 o 
   2   4  10     2941.94     2760.44     41.93 o 
   3   4  10     3811.30     3715.63     51.01 o 
   4   4  10     2320.05     2335.42     42.05 o 
   5   4  10      398.33      478.95     32.42 o 
   6   4  10     2986.02     2899.41     69.91 o 
   7   4  10      362.38      459.71     49.01 o 
   8   4  10     1279.92     1462.32    270.43 o 
   9   4  10     2302.29     2011.10    191.67 o 
 -11   5  10      138.87      273.81     73.21 o 
 -10   5  10      130.08      359.06     85.48 o 
  -9   5  10      139.42       94.20     48.83 o 
  -8   5  10      949.65     1078.71     41.46 o 
  -7   5  10     6400.19     6211.24     84.94 o 
  -6   5  10      424.66      421.04     31.80 o 
  -5   5  10     6073.29     5976.64     74.42 o 
  -4   5  10     3073.07     3022.62     50.47 o 
  -3   5  10      152.81      159.49     17.89 o 
  -2   5  10     3372.34     3568.32     43.14 o 
  -1   5  10     5232.38     5271.64     49.70 o 
   0   5  10     1690.67     1688.95     28.22 o 
   1   5  10     5842.59     5781.85     53.08 o 
   2   5  10     6304.24     6088.66     64.76 o 
   3   5  10     2689.29     2599.31     41.00 o 
   4   5  10      302.40      289.96     20.87 o 
   5   5  10     1544.94     1439.59     58.15 o 
   6   5  10     2251.83     2198.66    105.08 o 
   7   5  10     5735.80     5647.12    149.08 o 
   8   5  10      128.02      186.53     63.86 o 
   9   5  10      481.84      434.40     93.88 o 
 -11   6  10       65.41      179.16    107.83 o 
 -10   6  10      167.50      337.84     70.74 o 
  -9   6  10      153.61      207.64     51.58 o 
  -8   6  10     1646.84     1700.69     80.05 o 
  -7   6  10      277.13      309.97     30.95 o 
  -6   6  10     5804.15     5559.73     78.22 o 
  -5   6  10     8058.01     8026.81     96.83 o 
  -4   6  10      298.82      301.37     17.83 o 
  -3   6  10      582.55      556.48     19.41 o 
  -2   6  10      340.75      375.66     23.75 o 
  -1   6  10      115.53      114.56     19.51 o 
   0   6  10     5176.33     5058.21     57.59 o 
   1   6  10     1578.53     1554.40     30.65 o 
   2   6  10    10485.25    10056.09     94.34 o 
   3   6  10      405.61      435.03     29.12 o 
   4   6  10      947.20      999.56     38.13 o 
   5   6  10      147.56      103.30     29.13 o 
   6   6  10      948.63     1106.12     87.88 o 
   7   6  10       26.89      100.95     58.33 o 
   8   6  10     2925.59     3191.45    197.44 o 
   9   6  10      161.26      201.26    107.27 o 
 -11   7  10      107.51      310.79     84.95 o 
 -10   7  10       58.78       98.10     69.78 o 
  -9   7  10       33.82       50.87     49.50 o 
  -8   7  10      133.64      141.18     46.10 o 
  -7   7  10     5396.93     5195.45    114.34 o 
  -6   7  10       75.15       75.21     27.68 o 
  -5   7  10       94.81       67.49     26.65 o 
  -4   7  10     1019.40      982.44     36.70 o 
  -3   7  10     1219.59     1120.15     30.81 o 
  -2   7  10     1062.93      977.64     31.58 o 
  -1   7  10     3960.99     4031.84     52.06 o 
   0   7  10       18.80       20.96     14.15 o 
   1   7  10     8070.33     7884.18     75.46 o 
   2   7  10     1839.51     1787.51     36.76 o 
   3   7  10        0.42       13.06     20.06 o 
   4   7  10      602.85      616.46     27.85 o 
   5   7  10     1720.38     1692.09     76.02 o 
   6   7  10       58.20       60.55     53.41 o 
   7   7  10     3929.20     4161.02    147.64 o 
   8   7  10       18.07       86.52    130.75 o 
   9   7  10      912.96     1198.78    279.06 o 
 -11   8  10        0.66       66.25     95.74 o 
 -10   8  10      625.25      704.02     76.40 o 
  -9   8  10      314.08      476.80     58.43 o 
  -8   8  10     1375.26     1526.60     97.29 o 
  -7   8  10     1104.16     1094.40     45.24 o 
  -6   8  10      393.88      429.06     32.83 o 
  -5   8  10      620.19      651.04     34.44 o 
  -4   8  10       72.40       74.90     20.73 o 
  -3   8  10      368.92      315.70     24.27 o 
  -2   8  10       20.38       11.38     23.28 o 
  -1   8  10     2122.33     2026.99     60.79 o 
   0   8  10    10211.70    10289.04     90.62 o 
   1   8  10     1203.33     1167.98     31.69 o 
   2   8  10     2516.47     2645.64     43.18 o 
   3   8  10       96.65       87.11     21.66 o 
   4   8  10     2451.23     2422.04     44.01 o 
   5   8  10     2155.46     2419.71     93.64 o 
   6   8  10       60.64      115.60     63.69 o 
   7   8  10        2.17       75.92     70.47 o 
   8   8  10     2323.65     2499.74    200.44 o 
   9   8  10        4.34      116.16     84.10 o 
 -11   9  10      326.24      390.75     78.72 o 
 -10   9  10       47.75       61.91     76.11 o 
  -9   9  10       10.54       22.67     59.87 o 
  -8   9  10     1176.96     1193.00     78.51 o 
  -7   9  10     3895.70     3697.21     90.88 o 
  -6   9  10     1188.75     1137.11     50.59 o 
  -5   9  10      239.28      182.44     32.52 o 
  -4   9  10     1070.47     1004.90     33.93 o 
  -3   9  10      427.10      400.70     30.88 o 
  -2   9  10     1177.81     1182.20     36.06 o 
  -1   9  10     1620.73     1518.08     42.82 o 
   0   9  10      537.44      544.23     23.89 o 
   1   9  10     4759.84     4683.18     55.80 o 
   2   9  10       14.20       16.54     22.45 o 
   3   9  10      767.04      737.81     31.46 o 
   4   9  10       89.69       87.12     28.60 o 
   5   9  10        6.63       26.87     47.70 o 
   6   9  10      541.20      703.82    154.87 o 
   7   9  10     1611.20     1895.24    169.88 o 
   8   9  10       13.01      241.12     81.81 o 
   9   9  10      133.37       60.41    174.77 o 
 -10  10  10        0.72       60.21     56.66 o 
  -9  10  10     1598.24     1499.28    108.38 o 
  -8  10  10     1898.56     1740.71     88.81 o 
  -7  10  10        3.04       87.29     54.82 o 
  -6  10  10     2292.81     2279.01     65.92 o 
  -5  10  10      156.10      159.13     36.32 o 
  -4  10  10      207.37      186.21     24.64 o 
  -3  10  10      140.41      144.34     27.46 o 
  -2  10  10        4.16      -23.33     23.33 o 
  -1  10  10     3931.75     3973.26     52.15 o 
   0  10  10     3114.44     3250.16     52.72 o 
   1  10  10      137.31      124.67     24.97 o 
   2  10  10     1064.21     1076.24     34.88 o 
   3  10  10      335.38      387.14     31.20 o 
   4  10  10      232.65      205.01     38.46 o 
   5  10  10     1367.49     1438.12    145.34 o 
   6  10  10      723.10      774.11     68.30 o 
   7  10  10      472.17      593.48    152.60 o 
   8  10  10      702.85      738.72    147.50 o 
 -10  11  10      245.15      352.87     63.54 o 
  -9  11  10      918.94      909.77     69.38 o 
  -8  11  10      936.75      812.36     86.56 o 
  -7  11  10     2374.19     2222.49     82.43 o 
  -6  11  10     1201.73     1252.82     50.63 o 
  -5  11  10      574.70      524.97     35.50 o 
  -4  11  10      239.95      254.49     27.90 o 
  -3  11  10      965.08      938.95     34.11 o 
  -2  11  10     1114.70     1034.37     34.92 o 
  -1  11  10      551.65      594.67     29.30 o 
   0  11  10      428.76      372.35     29.06 o 
   1  11  10      670.93      644.91     34.78 o 
   2  11  10     1323.57     1314.93     42.37 o 
   3  11  10     1145.81     1121.16     45.29 o 
   4  11  10      851.84      911.02     56.76 o 
   5  11  10      235.72      383.13     59.83 o 
   6  11  10     1399.84     1805.24    230.77 o 
   7  11  10     1047.52     1293.48    218.95 o 
   8  11  10      107.45      405.00    176.66 o 
 -10  12  10     1184.52      953.69    145.28 o 
  -9  12  10      967.94     1109.24     81.27 o 
  -8  12  10      215.48      208.20     58.18 o 
  -7  12  10       58.53       43.92     54.81 o 
  -6  12  10      137.03      111.63     36.47 o 
  -5  12  10      598.56      581.34     43.10 o 
  -4  12  10     1781.90     1761.85     46.80 o 
  -3  12  10       36.90       22.62     26.97 o 
  -2  12  10     3753.95     3741.31     62.67 o 
  -1  12  10      340.44      359.98     31.32 o 
   0  12  10       18.84       30.69     28.57 o 
   1  12  10       63.01       16.34     31.43 o 
   2  12  10     1333.71     1218.73     68.57 o 
   3  12  10      842.05      938.00     56.92 o 
   4  12  10      650.11      695.44     51.93 o 
   5  12  10     1574.33     1403.91     75.44 o 
   6  12  10     1254.65     1274.55    120.68 o 
   7  12  10       23.69       41.60    113.94 o 
  -9  13  10      853.00      936.19     75.20 o 
  -8  13  10      897.50     1004.10     73.50 o 
  -7  13  10       56.83      124.60     55.13 o 
  -6  13  10        6.51       73.34     49.39 o 
  -5  13  10      315.08      317.05     40.61 o 
  -4  13  10      223.57      202.20     29.74 o 
  -3  13  10     4853.34     4798.69     77.57 o 
  -2  13  10      202.83      224.79     33.30 o 
  -1  13  10      121.27       99.16     35.10 o 
   0  13  10        0.85      -32.68     32.68 o 
   1  13  10      208.04      182.31     35.82 o 
   2  13  10      104.48       77.65     34.45 o 
   3  13  10     2298.50     2322.76     70.98 o 
   4  13  10        7.91      -11.87     46.14 o 
   5  13  10     2482.04     2360.33    142.82 o 
   6  13  10      235.27      183.35     65.14 o 
   7  13  10       87.63       82.20    115.70 o 
  -9  14  10      143.76      153.19    127.30 o 
  -8  14  10        1.95       32.98     57.42 o 
  -7  14  10        3.86        4.04     53.80 o 
  -6  14  10       32.43      118.11     68.67 o 
  -5  14  10      328.45      318.23     45.74 o 
  -4  14  10     1921.98     2036.89     59.03 o 
  -3  14  10       18.12        0.45     31.98 o 
  -2  14  10      765.09      756.45     45.91 o 
  -1  14  10       31.11      -23.35     35.01 o 
   0  14  10      261.41      352.07     40.27 o 
   1  14  10      183.06      215.04     41.82 o 
   2  14  10       10.33      -25.45     34.60 o 
   3  14  10      261.65      252.88     44.04 o 
   4  14  10     2972.60     2798.55     84.83 o 
   5  14  10      187.01       37.39     57.89 o 
   6  14  10      601.78      492.77     73.15 o 
  -8  15  10       17.21       81.88     61.20 o 
  -7  15  10       12.46       75.00     66.84 o 
  -6  15  10       71.37       87.35     55.64 o 
  -5  15  10       53.61       95.99     51.08 o 
  -4  15  10     1054.79     1055.94     46.36 o 
  -3  15  10     2999.04     2972.83     75.35 o 
  -2  15  10      446.67      425.11     43.07 o 
  -1  15  10        3.10       13.08     37.18 o 
   0  15  10      133.50      141.41     42.31 o 
   1  15  10      234.25      226.16     45.43 o 
   2  15  10      383.82      409.08     47.80 o 
   3  15  10     2756.99     2737.88    121.63 o 
   4  15  10        0.33        8.27     49.49 o 
   5  15  10     1421.52     1347.10    103.64 o 
   6  15  10      106.29      -84.98     89.56 o 
  -7  16  10      179.69      291.30     64.22 o 
  -6  16  10        1.67       80.89     55.41 o 
  -5  16  10     1265.04     1288.63     65.78 o 
  -4  16  10      872.16      958.94     51.92 o 
  -3  16  10      210.42      259.35     43.52 o 
  -2  16  10     1979.18     2008.62     76.49 o 
  -1  16  10      354.25      405.84     45.55 o 
   0  16  10        6.05      -10.97     41.92 o 
   1  16  10      432.19      427.10     53.56 o 
   2  16  10      565.84      552.35     60.32 o 
   3  16  10      253.03      241.05     48.37 o 
   4  16  10     1404.42     1323.82     71.17 o 
   5  16  10      189.83      112.39     65.25 o 
  -7  17  10        8.80      -23.02    125.15 o 
  -6  17  10      137.19      195.80    102.69 o 
  -5  17  10        5.10       63.79     54.60 o 
  -4  17  10     1200.02     1170.07     58.21 o 
  -3  17  10      974.00      918.31     53.16 o 
  -2  17  10       33.66      -26.53     40.93 o 
  -1  17  10      278.64      336.66     49.66 o 
   0  17  10      156.35      181.16     46.99 o 
   1  17  10       73.06       53.42     45.48 o 
   2  17  10      666.98      697.32     66.09 o 
   3  17  10      291.02      243.82     50.63 o 
   4  17  10        1.40      -53.52     53.52 o 
  -6  18  10      306.63      536.54    213.61 o 
  -5  18  10     1044.28     1252.53     88.08 o 
  -4  18  10       85.06       63.03     54.78 o 
  -3  18  10       17.71        6.49     42.98 o 
  -2  18  10       58.03      141.66     45.17 o 
  -1  18  10     2351.65     2264.66     83.81 o 
   0  18  10      235.05      204.03     49.26 o 
   1  18  10      294.45      256.11     61.87 o 
   2  18  10       94.89       73.75     49.58 o 
   3  18  10      649.25      572.03     63.82 o 
  -4  19  10      722.02      795.18     90.96 o 
  -3  19  10       74.22       52.44     58.85 o 
  -2  19  10      103.40      146.03     49.66 o 
  -1  19  10      124.00      135.35     50.39 o 
   0  19  10       51.39       12.25     54.07 o 
   1  19  10      778.54      806.97     80.49 o 
   2  19  10      814.21      795.07     66.39 o 
 -11   0  11     2792.66     3330.73    276.90 o 
  -9   0  11      549.90      510.65     74.64 o 
  -7   0  11     3959.54     3739.15     80.71 o 
  -5   0  11     6823.35     6779.67     97.28 o 
  -3   0  11     7727.56     7643.58    103.23 o 
  -1   0  11    13513.19    14349.78    163.72 o 
   1   0  11      248.68      301.15     26.28 o 
   3   0  11     6107.85     6208.24     78.16 o 
   5   0  11       37.74       43.77     31.37 o 
   7   0  11     1841.77     1716.79    194.19 o 
   9   0  11      642.73      495.55    167.58 o 
 -12   1  11     2206.25     2210.14    177.21 o 
 -11   1  11        3.44      305.75    113.86 o 
 -10   1  11        8.84       19.60     94.72 o 
  -9   1  11      860.32      830.50     52.69 o 
  -8   1  11        4.98       -3.41     28.41 o 
  -7   1  11      366.26      371.57     23.70 o 
  -6   1  11     2077.19     2022.93     35.51 o 
  -5   1  11      713.97      694.26     24.66 o 
  -4   1  11    10379.16    10412.39     91.97 o 
  -3   1  11     1836.46     1763.98     34.85 o 
  -2   1  11      713.36      722.18     22.63 o 
  -1   1  11     2045.94     2098.21     31.86 o 
   0   1  11     5238.48     5122.84     50.22 o 
   1   1  11       17.89        6.96     15.78 o 
   2   1  11    10735.95    10676.37     87.58 o 
   3   1  11       25.67        3.29     13.82 o 
   4   1  11     4955.37     4769.75     61.07 o 
   5   1  11       32.89       18.79     24.98 o 
   6   1  11      215.07      151.81     32.37 o 
   7   1  11       43.06        0.17     90.24 o 
   8   1  11       10.50      137.72     99.62 o 
   9   1  11       66.28      -85.02    104.53 o 
 -12   2  11        4.81      155.61    121.82 o 
 -11   2  11     2186.67     2381.67    170.65 o 
 -10   2  11      874.59      976.21     73.65 o 
  -9   2  11      234.87      184.62     58.76 o 
  -8   2  11      117.29      116.76     31.42 o 
  -7   2  11     1316.29     1269.26     39.84 o 
  -6   2  11      562.43      609.16     33.56 o 
  -5   2  11     4016.72     3827.11     47.21 o 
  -4   2  11      445.52      389.93     23.13 o 
  -3   2  11     2443.54     2439.31     42.95 o 
  -2   2  11     2973.88     2955.87     39.09 o 
  -1   2  11     2101.44     2184.64     32.50 o 
   0   2  11      643.59      589.60     21.07 o 
   1   2  11      498.89      472.98     19.96 o 
   2   2  11      847.89      825.23     28.04 o 
   3   2  11      891.18      989.34     26.26 o 
   4   2  11        9.16        3.81     24.04 o 
   5   2  11       17.76       11.74     23.84 o 
   6   2  11      322.28      332.60     33.40 o 
   7   2  11       36.35       15.89     86.01 o 
   8   2  11      261.38      140.80    118.67 o 
   9   2  11      621.16      546.98    125.02 o 
 -11   3  11      437.41      598.81    115.71 o 
 -10   3  11       19.84       74.90     60.17 o 
  -9   3  11     2672.72     2649.39     87.00 o 
  -8   3  11      768.29      714.31     39.10 o 
  -7   3  11       43.08       20.79     26.77 o 
  -6   3  11      765.35      686.80     32.42 o 
  -5   3  11     2267.58     2267.26     37.83 o 
  -4   3  11     3102.57     3132.68     43.35 o 
  -3   3  11     1239.57     1165.05     25.13 o 
  -2   3  11     1334.30     1278.70     30.41 o 
  -1   3  11      975.53      999.79     23.14 o 
   0   3  11      554.16      572.86     20.72 o 
   1   3  11    11127.56    11134.61     98.36 o 
   2   3  11     3628.21     3618.09     43.13 o 
   3   3  11      398.63      442.63     25.75 o 
   4   3  11     1453.57     1555.90     37.78 o 
   5   3  11      832.81      924.59     36.90 o 
   6   3  11      969.23      944.38     43.94 o 
   7   3  11       50.53      -24.01     60.51 o 
   8   3  11      927.91     1047.24    161.83 o 
   9   3  11     1634.12     1553.02    147.97 o 
 -11   4  11      437.04      601.62     79.80 o 
 -10   4  11      681.33      804.84    104.43 o 
  -9   4  11      736.15      775.85     60.69 o 
  -8   4  11        3.39       -9.38     28.44 o 
  -7   4  11        9.17       17.30     27.43 o 
  -6   4  11      998.70      923.32     36.19 o 
  -5   4  11       27.66       17.94     18.88 o 
  -4   4  11      138.67      124.89     19.95 o 
  -3   4  11      694.92      679.71     25.47 o 
  -2   4  11     2016.71     1881.01     34.41 o 
  -1   4  11     3586.90     3398.03     43.98 o 
   0   4  11     2297.35     2405.78     34.12 o 
   1   4  11     1225.84     1138.66     27.72 o 
   2   4  11     6637.12     6484.71     63.90 o 
   3   4  11      593.08      551.62     26.29 o 
   4   4  11     1743.62     1713.81     35.51 o 
   5   4  11      987.18      983.88     37.77 o 
   6   4  11     1472.63     1493.13     65.03 o 
   7   4  11     1526.50     1517.10    119.85 o 
   8   4  11     1166.91      991.02    125.61 o 
   9   4  11      213.63       63.06    113.60 o 
 -11   5  11       69.82      195.64     74.25 o 
 -10   5  11      301.95      374.99     72.30 o 
  -9   5  11     1225.40     1230.54     73.66 o 
  -8   5  11     3230.60     3226.41     64.21 o 
  -7   5  11      831.74      807.37     38.68 o 
  -6   5  11      454.38      425.35     33.23 o 
  -5   5  11     7310.78     7113.43     85.37 o 
  -4   5  11       15.20       11.91     18.96 o 
  -3   5  11     1157.16     1172.22     31.32 o 
  -2   5  11     6789.66     6805.18     66.11 o 
  -1   5  11      166.13      137.19     18.37 o 
   0   5  11     3514.16     3544.83     45.51 o 
   1   5  11     2693.05     2717.22     38.63 o 
   2   5  11     4448.14     4566.79     55.98 o 
   3   5  11      387.37      431.15     25.44 o 
   4   5  11     1350.96     1330.37     34.00 o 
   5   5  11     1284.11     1207.52     45.66 o 
   6   5  11     2346.15     2219.99     76.85 o 
   7   5  11       70.86      165.66     71.63 o 
   8   5  11     1152.55     1088.02    132.92 o 
   9   5  11      889.04     1009.29    131.77 o 
 -11   6  11        2.81      202.20    123.94 o 
 -10   6  11      215.08      378.41    120.89 o 
  -9   6  11     1764.07     1823.86     79.12 o 
  -8   6  11      193.99      162.85     47.76 o 
  -7   6  11     4479.56     4499.58     73.66 o 
  -6   6  11     1695.88     1644.70     47.61 o 
  -5   6  11       75.43       75.36     27.78 o 
  -4   6  11      558.45      513.58     22.37 o 
  -3   6  11     1021.86      940.25     26.64 o 
  -2   6  11      166.39      148.26     23.56 o 
  -1   6  11    12530.66    12666.11    100.95 o 
   0   6  11      181.72      194.53     17.55 o 
   1   6  11     6602.18     6543.61     69.59 o 
   2   6  11      410.67      470.12     22.41 o 
   3   6  11      404.42      431.38     26.15 o 
   4   6  11      326.93      290.44     27.06 o 
   5   6  11     1027.21      987.40     42.95 o 
   6   6  11      692.16      740.84     95.94 o 
   7   6  11     4124.24     4139.22    246.66 o 
   8   6  11      185.70      292.78     84.26 o 
   9   6  11       11.22       28.56    105.41 o 
 -11   7  11       15.97       24.89    146.36 o 
 -10   7  11       17.06      125.78    131.74 o 
  -9   7  11       16.57      140.22     51.15 o 
  -8   7  11     2760.55     2929.05     88.55 o 
  -7   7  11      413.75      358.45     35.40 o 
  -6   7  11      825.19      833.03     67.62 o 
  -5   7  11      257.77      206.35     29.70 o 
  -4   7  11      214.74      224.84     20.98 o 
  -3   7  11     1431.55     1361.32     39.95 o 
  -2   7  11     3879.15     3885.35     56.58 o 
  -1   7  11        4.94       12.33     20.00 o 
   0   7  11     5917.82     6013.79     62.58 o 
   1   7  11     1005.07      946.48     30.49 o 
   2   7  11      680.89      662.22     26.86 o 
   3   7  11       23.88       41.03     22.17 o 
   4   7  11     1955.16     1947.14     43.23 o 
   5   7  11      474.26      417.39     51.39 o 
   6   7  11     2872.94     3054.88    162.46 o 
   7   7  11        5.77       70.83     69.12 o 
   8   7  11      911.24      980.66    136.89 o 
   9   7  11       74.86       59.70    175.49 o 
 -11   8  11      424.28      430.91    107.05 o 
 -10   8  11      120.03      252.94     80.16 o 
  -9   8  11      917.94      951.17     77.64 o 
  -8   8  11      686.19      670.78     68.29 o 
  -7   8  11     1659.05     1800.29     56.50 o 
  -6   8  11      718.37      701.20     39.84 o 
  -5   8  11      474.15      466.48     37.92 o 
  -4   8  11        2.53      -16.64     22.82 o 
  -3   8  11      234.69      250.56     27.31 o 
  -2   8  11       70.03       50.20     23.88 o 
  -1   8  11     4364.05     4507.56     60.81 o 
   0   8  11       28.84       66.01     20.45 o 
   1   8  11      939.37      957.18     26.88 o 
   2   8  11       11.57       -1.09     19.95 o 
   3   8  11     1555.15     1630.39     37.74 o 
   4   8  11        1.96       22.76     23.80 o 
   5   8  11      966.38     1077.96     84.09 o 
   6   8  11      208.98      301.54     83.53 o 
   7   8  11     4916.21     4960.21    204.85 o 
   8   8  11        6.47      136.86     81.77 o 
 -10   9  11       63.54       67.53     68.14 o 
  -9   9  11     1340.62     1289.51    115.23 o 
  -8   9  11     1570.28     1682.76     88.92 o 
  -7   9  11       15.79       39.45     36.07 o 
  -6   9  11      261.59      228.82     38.47 o 
  -5   9  11      241.61      220.88     38.17 o 
  -4   9  11      548.74      566.80     32.64 o 
  -3   9  11     3006.91     2912.12     85.50 o 
  -2   9  11      260.26      220.25     29.11 o 
  -1   9  11       70.56       60.35     24.93 o 
   0   9  11      371.27      342.62     24.88 o 
   1   9  11      294.78      284.45     22.73 o 
   2   9  11       46.88       33.78     21.80 o 
   3   9  11      315.42      279.04     29.05 o 
   4   9  11        4.20        7.11     30.45 o 
   5   9  11     2509.85     2401.72    169.50 o 
   6   9  11      876.05      969.98    115.51 o 
   7   9  11        9.59      126.97     76.82 o 
   8   9  11      983.78     1258.34    151.46 o 
 -10  10  11     1089.22      986.14     87.78 o 
  -9  10  11     1020.10     1111.05     83.59 o 
  -8  10  11        3.96      106.38     60.48 o 
  -7  10  11     2537.43     2374.73     98.14 o 
  -6  10  11      252.64      210.43     48.79 o 
  -5  10  11       38.38       22.82     34.96 o 
  -4  10  11        4.63       11.29     26.60 o 
  -3  10  11      104.90       91.78     27.41 o 
  -2  10  11     1158.39     1116.39     38.03 o 
  -1  10  11      167.36      128.50     25.43 o 
   0  10  11     2278.82     2126.41     45.63 o 
   1  10  11      909.12      898.00     41.39 o 
   2  10  11      868.64      785.30     37.16 o 
   3  10  11      592.29      570.24     39.58 o 
   4  10  11     1583.57     1572.12     62.99 o 
   5  10  11      326.75      504.30     80.28 o 
   6  10  11      302.34      365.38     94.76 o 
   7  10  11      707.43     1023.59    116.09 o 
   8  10  11      556.81      702.05    126.31 o 
 -10  11  11      355.90      434.46     65.26 o 
  -9  11  11     2026.24     2061.44     90.36 o 
  -8  11  11      202.13      146.42     66.81 o 
  -7  11  11      972.09      955.50     77.10 o 
  -6  11  11      770.54      731.05     49.89 o 
  -5  11  11        6.41       15.37     36.98 o 
  -4  11  11     1169.96     1109.13     72.40 o 
  -3  11  11     3576.06     3574.20     80.73 o 
  -2  11  11      439.55      412.90     31.22 o 
  -1  11  11      396.45      368.92     30.40 o 
   0  11  11       63.77       42.49     28.75 o 
   1  11  11     3090.51     2949.36     77.42 o 
   2  11  11     3365.96     3431.72     98.68 o 
   3  11  11       35.37       -1.89     31.86 o 
   4  11  11       78.85       22.66     42.46 o 
   5  11  11     7203.56     7294.94    169.57 o 
   6  11  11      214.85      260.87    241.30 o 
   7  11  11        3.63      -41.04    144.20 o 
  -9  12  11       48.61       26.13     56.60 o 
  -8  12  11       51.99      124.07     54.44 o 
  -7  12  11      216.34      262.77     64.42 o 
  -6  12  11     3311.09     3288.84     97.53 o 
  -5  12  11     2018.87     1978.37     62.68 o 
  -4  12  11      321.10      337.23     32.73 o 
  -3  12  11     3669.36     3577.22     63.12 o 
  -2  12  11     1276.20     1254.75     49.08 o 
  -1  12  11        6.94      -32.34     32.34 o 
   0  12  11      515.06      540.78     36.94 o 
   1  12  11      794.64      753.40     42.51 o 
   2  12  11      820.79      802.78     44.06 o 
   3  12  11     1421.71     1474.02     55.86 o 
   4  12  11     1592.61     1632.84    102.50 o 
   5  12  11      444.44      424.92     88.81 o 
   6  12  11      340.84      130.01     70.73 o 
   7  12  11       16.65      108.85    116.93 o 
  -9  13  11      486.11      403.72     67.72 o 
  -8  13  11      283.90      249.42     62.40 o 
  -7  13  11      825.75      786.33     67.92 o 
  -6  13  11      156.18      178.19     54.87 o 
  -5  13  11      181.85      200.84     45.89 o 
  -4  13  11     3575.15     3458.89     72.87 o 
  -3  13  11     2017.27     2006.85     57.04 o 
  -2  13  11      450.57      330.13     41.15 o 
  -1  13  11       15.52        6.55     34.47 o 
   0  13  11        9.48       32.62     38.31 o 
   1  13  11       95.05       82.06     39.18 o 
   2  13  11     1319.58     1316.04     52.00 o 
   3  13  11       13.26       45.81     40.10 o 
   4  13  11      907.91      946.27     80.91 o 
   5  13  11     2312.66     2080.78     89.32 o 
   6  13  11        8.97      -68.30     70.55 o 
  -8  14  11       45.58      122.94     60.42 o 
  -7  14  11       94.32      148.58     58.15 o 
  -6  14  11       28.37       96.87     55.39 o 
  -5  14  11     2702.76     2742.37     92.81 o 
  -4  14  11       55.13       78.74     38.58 o 
  -3  14  11     2242.15     2308.88     58.95 o 
  -2  14  11      131.04      107.18     35.48 o 
  -1  14  11        4.18       17.20     40.06 o 
   0  14  11       49.01      -10.14     44.26 o 
   1  14  11      191.29      133.39     42.15 o 
   2  14  11       44.33       47.17     44.82 o 
   3  14  11     5775.72     5744.63    270.67 o 
   4  14  11      311.39      250.89     53.35 o 
   5  14  11      122.81       -5.88     60.34 o 
   6  14  11       10.38      -71.52     71.52 o 
  -8  15  11       28.73      101.25     78.95 o 
  -7  15  11      128.42      183.54     65.97 o 
  -6  15  11      750.46      730.43     67.53 o 
  -5  15  11      413.48      415.74     59.29 o 
  -4  15  11     2889.65     2921.14     70.92 o 
  -3  15  11        7.86       47.68     39.58 o 
  -2  15  11       42.07       26.64     37.22 o 
  -1  15  11        8.35       37.90     38.58 o 
   0  15  11       11.13        3.56     41.88 o 
   1  15  11      429.45      391.84     47.32 o 
   2  15  11     2706.83     2958.89     97.51 o 
   3  15  11        6.92      -10.57     43.40 o 
   4  15  11     1187.67     1209.12     69.25 o 
   5  15  11        0.93      -82.03     82.03 o 
  -7  16  11      158.89      153.45     68.08 o 
  -6  16  11      676.07      711.06     66.63 o 
  -5  16  11     1730.54     1914.98     96.24 o 
  -4  16  11       41.16       82.67     42.21 o 
  -3  16  11     1410.46     1461.52     59.83 o 
  -2  16  11        9.43       33.22     38.58 o 
  -1  16  11      116.00      101.53     43.97 o 
   0  16  11      132.22      130.78     44.93 o 
   1  16  11      282.33      252.41     48.34 o 
   2  16  11      349.27      403.74     50.58 o 
   3  16  11     2103.81     2211.83     94.73 o 
   4  16  11      146.51       83.34     82.23 o 
   5  16  11       15.80      -97.77     97.77 o 
  -6  17  11      227.42      285.99     72.75 o 
  -5  17  11      494.61      466.25     71.75 o 
  -4  17  11     1062.20     1123.47     65.00 o 
  -3  17  11      154.39      195.91     52.74 o 
  -2  17  11       55.95       50.54     40.86 o 
  -1  17  11      360.83      314.84     50.02 o 
   0  17  11        4.77       52.01     45.16 o 
   1  17  11     1536.29     1472.27     67.10 o 
   2  17  11      294.26      334.66     52.08 o 
   3  17  11        9.97      -27.09     54.84 o 
   4  17  11       28.54       -4.51     67.49 o 
  -5  18  11        9.95      -19.44     76.66 o 
  -4  18  11        4.96      -17.30     44.36 o 
  -3  18  11      101.86      124.95     45.88 o 
  -2  18  11      355.95      350.56     51.92 o 
  -1  18  11       92.55       70.97     74.51 o 
   0  18  11      356.52      299.60     51.68 o 
   1  18  11      423.49      440.68     55.03 o 
   2  18  11      697.32      713.41     59.97 o 
   3  18  11      210.71       92.06    167.58 o 
  -3  19  11      209.69      160.77     72.36 o 
  -2  19  11        5.21      -47.31     47.31 o 
  -1  19  11       74.07       99.62     52.91 o 
   0  19  11      420.50      481.47     57.06 o 
   1  19  11     1330.37      929.86    127.86 o 
 -10   0  12      630.53      749.43    167.58 o 
  -8   0  12     1720.77     1553.39     63.78 o 
  -6   0  12     1761.86     1779.15     57.09 o 
  -4   0  12     3959.59     3993.43     73.22 o 
  -2   0  12       28.47      -20.54     20.54 o 
   0   0  12      147.83      158.53     26.18 o 
   2   0  12    10807.17    10839.75    134.94 o 
   4   0  12     1534.85     1527.21     54.50 o 
   6   0  12       24.95      -27.86     52.32 o 
   8   0  12      620.86      400.61    166.14 o 
 -11   1  12      242.00      371.01    114.61 o 
 -10   1  12      204.63      261.12    102.26 o 
  -9   1  12      174.57       80.87     42.97 o 
  -8   1  12      425.96      430.56     34.37 o 
  -7   1  12      466.44      494.15     31.34 o 
  -6   1  12       29.75       39.96     21.86 o 
  -5   1  12      270.61      218.41     23.21 o 
  -4   1  12      131.47      113.28     21.23 o 
  -3   1  12      103.89       83.74     19.59 o 
  -2   1  12       75.87       52.74     17.31 o 
  -1   1  12     3812.10     3617.08     42.09 o 
   0   1  12     1309.22     1299.41     28.91 o 
   1   1  12     7495.66     7424.63     66.32 o 
   2   1  12      609.57      629.94     23.33 o 
   3   1  12     1213.78     1213.81     32.38 o 
   4   1  12        6.68      -23.59     23.59 o 
   5   1  12      769.97      776.69     35.09 o 
   6   1  12        8.01      -22.53     31.21 o 
   7   1  12        2.02       35.95     90.49 o 
   8   1  12      127.52      254.70    111.94 o 
   9   1  12     1153.78      865.54    136.46 o 
 -11   2  12      502.74      685.76    124.51 o 
 -10   2  12      202.86      202.79     61.68 o 
  -9   2  12        2.36       17.99     45.15 o 
  -8   2  12        1.73      -27.64     29.66 o 
  -7   2  12      713.23      699.32     29.15 o 
  -6   2  12     2033.75     1986.96     42.04 o 
  -5   2  12      388.32      333.10     24.64 o 
  -4   2  12     1825.16     1765.68     38.59 o 
  -3   2  12     1926.24     1864.55     38.64 o 
  -2   2  12      219.73      213.76     19.63 o 
  -1   2  12     1621.50     1501.23     29.75 o 
   0   2  12      540.87      581.32     22.16 o 
   1   2  12     5458.26     5515.01     54.68 o 
   2   2  12     3567.80     3601.00     43.23 o 
   3   2  12     1366.03     1337.62     34.46 o 
   4   2  12      895.15     1028.14     38.98 o 
   5   2  12      423.25      477.70     31.82 o 
   6   2  12        0.26      -36.38     36.38 o 
   7   2  12     1589.27     1299.23    129.66 o 
   8   2  12      867.74      875.81    141.33 o 
   9   2  12       73.20      149.97    119.99 o 
 -11   3  12       93.68      243.02     71.45 o 
 -10   3  12      315.14      283.70     88.23 o 
  -9   3  12      803.72      831.45     61.64 o 
  -8   3  12     2457.94     2366.40     59.73 o 
  -7   3  12       13.25       21.66     26.01 o 
  -6   3  12      202.14      184.23     23.88 o 
  -5   3  12      662.19      618.41     26.47 o 
  -4   3  12     2134.39     2135.03     41.16 o 
  -3   3  12      739.84      643.88     23.57 o 
  -2   3  12       47.93       38.92     18.67 o 
  -1   3  12       93.99       84.93     17.60 o 
   0   3  12     9263.85     9321.90     83.68 o 
   1   3  12     1765.18     1756.78     36.41 o 
   2   3  12        0.63      -18.28     18.28 o 
   3   3  12      369.90      423.65     27.02 o 
   4   3  12     1088.18     1109.12     40.15 o 
   5   3  12       73.30       40.30     19.29 o 
   6   3  12      437.79      362.73     45.40 o 
   7   3  12      357.06      493.52    105.87 o 
   8   3  12      564.10      673.47    123.84 o 
   9   3  12      524.48      458.81    208.58 o 
 -11   4  12     1020.38     1171.15    101.48 o 
 -10   4  12      775.88      812.09     79.55 o 
  -9   4  12       28.19      125.56     61.14 o 
  -8   4  12      878.02      903.59     42.67 o 
  -7   4  12     1288.10     1359.71     46.72 o 
  -6   4  12     1885.54     1916.52     59.58 o 
  -5   4  12      105.61      133.45     21.88 o 
  -4   4  12     4110.63     3994.04     56.62 o 
  -3   4  12     1965.20     1936.77     36.68 o 
  -2   4  12     4604.86     4557.21     56.68 o 
  -1   4  12     4284.22     4111.23     55.60 o 
   0   4  12      824.34      850.59     25.97 o 
   1   4  12     5062.44     5100.44     54.84 o 
   2   4  12      445.32      455.85     24.83 o 
   3   4  12     4067.51     3813.55     66.90 o 
   4   4  12     1422.44     1426.72     40.21 o 
   5   4  12      354.41      400.72     33.79 o 
   6   4  12      733.14      928.77     82.38 o 
   7   4  12     2035.34     1924.31    145.56 o 
   8   4  12      502.95      580.10    148.16 o 
   9   4  12       50.19       24.77    117.04 o 
 -11   5  12       78.85      168.88     76.90 o 
 -10   5  12      254.81      361.79     73.05 o 
  -9   5  12     4354.06     4264.47    162.53 o 
  -8   5  12      972.30     1028.44     48.19 o 
  -7   5  12      883.00      897.58     41.38 o 
  -6   5  12     1754.72     1633.34     45.73 o 
  -5   5  12       97.25       84.59     23.59 o 
  -4   5  12     1342.86     1440.58     46.32 o 
  -3   5  12     3073.46     2841.18     60.26 o 
  -2   5  12        1.57      -10.67     18.61 o 
  -1   5  12     3007.08     3007.00     44.04 o 
   0   5  12      945.85     1012.01     26.19 o 
   1   5  12     1754.81     1665.99     33.14 o 
   2   5  12     1337.23     1340.76     35.31 o 
   3   5  12      241.42      277.38     23.72 o 
   4   5  12       44.76       47.85     25.93 o 
   5   5  12     1607.44     1654.49     54.42 o 
   6   5  12      295.68      382.01    123.61 o 
   7   5  12      817.84      851.96    120.47 o 
   8   5  12      116.36      159.90    109.04 o 
 -11   6  12       83.64      283.51     95.21 o 
 -10   6  12     1655.58     1551.91    262.89 o 
  -9   6  12      512.13      552.60     59.46 o 
  -8   6  12     3992.91     3789.41    119.95 o 
  -7   6  12       55.27       59.31     32.60 o 
  -6   6  12        4.56       13.55     28.29 o 
  -5   6  12      433.85      437.67     27.24 o 
  -4   6  12       32.46       26.90     19.69 o 
  -3   6  12     1366.15     1385.27     35.15 o 
  -2   6  12     6529.93     6514.78     70.15 o 
  -1   6  12      302.88      276.02     22.29 o 
   0   6  12      872.10      847.36     27.00 o 
   1   6  12        7.77      -17.15     17.38 o 
   2   6  12       28.82       29.84     19.18 o 
   3   6  12      433.70      458.48     27.65 o 
   4   6  12     1229.57     1277.35     47.48 o 
   5   6  12      299.17      229.91     45.69 o 
   6   6  12     3798.04     4047.57    167.56 o 
   7   6  12      634.83      810.95     91.97 o 
   8   6  12      150.67      208.37     83.65 o 
 -11   7  12        1.31       84.50     96.78 o 
 -10   7  12        0.24       48.10     87.04 o 
  -9   7  12     2911.29     2792.45    107.32 o 
  -8   7  12      241.92      254.59     69.55 o 
  -7   7  12      385.49      338.96     38.22 o 
  -6   7  12      119.66      109.10     32.63 o 
  -5   7  12     3636.10     3559.02     57.19 o 
  -4   7  12      132.66      103.11     23.83 o 
  -3   7  12     1652.22     1488.49     42.73 o 
  -2   7  12     1008.16     1010.29     35.18 o 
  -1   7  12     1631.83     1649.87     42.20 o 
   0   7  12       59.20       41.48     19.20 o 
   1   7  12      133.16      130.90     20.81 o 
   2   7  12      111.82      102.76     24.66 o 
   3   7  12      414.37      434.46     30.05 o 
   4   7  12      932.96      946.17     48.20 o 
   5   7  12     5106.00     5145.65    132.36 o 
   6   7  12       54.64       68.10     55.91 o 
   7   7  12     1430.56     1504.13    113.78 o 
   8   7  12       23.39       40.88    201.02 o 
 -10   8  12     1313.08     1399.76     92.23 o 
  -9   8  12      139.10      125.49     61.54 o 
  -8   8  12     1281.40     1275.29     82.63 o 
  -7   8  12      525.41      506.91     44.79 o 
  -6   8  12     1482.91     1275.92     54.39 o 
  -5   8  12       10.24       18.21     27.48 o 
  -4   8  12        8.07        3.05     24.50 o 
  -3   8  12      523.61      486.40     29.96 o 
  -2   8  12     3492.58     3341.96     55.02 o 
  -1   8  12      498.50      498.36     30.70 o 
   0   8  12       38.75        4.03     24.31 o 
   1   8  12     1581.81     1649.77     42.51 o 
   2   8  12      722.40      736.92     33.72 o 
   3   8  12      700.64      657.51     31.57 o 
   4   8  12      776.09      866.36     49.82 o 
   5   8  12       19.57       43.69     53.31 o 
   6   8  12     2430.05     2641.54    218.42 o 
   7   8  12      283.59      401.84     96.51 o 
   8   8  12        3.00       85.87    100.58 o 
 -10   9  12      653.07      770.22     82.68 o 
  -9   9  12     1414.18     1458.98     94.26 o 
  -8   9  12       86.68       54.47     61.32 o 
  -7   9  12      143.16       83.24     47.06 o 
  -6   9  12      116.67       70.97     36.92 o 
  -5   9  12        1.68      -16.64     28.10 o 
  -4   9  12     3146.14     3053.34     58.76 o 
  -3   9  12     2215.59     2176.54     50.78 o 
  -2   9  12      922.05      903.57     38.11 o 
  -1   9  12     1086.81      969.32     36.98 o 
   0   9  12      392.32      394.20     29.28 o 
   1   9  12      475.81      453.13     32.67 o 
   2   9  12      287.63      319.38     29.08 o 
   3   9  12       16.14       29.90     25.13 o 
   4   9  12     4523.63     4460.64     82.06 o 
   5   9  12     1079.38     1134.62     65.38 o 
   6   9  12        5.93      -49.45    123.02 o 
   7   9  12      727.54      939.87     97.18 o 
   8   9  12      133.34      170.73    114.53 o 
 -10  10  12      300.87      339.43     76.99 o 
  -9  10  12        2.31      150.74     68.52 o 
  -8  10  12      779.29      824.47     89.97 o 
  -7  10  12     2800.54     2794.17    105.05 o 
  -6  10  12      185.38      138.99     39.39 o 
  -5  10  12        5.12       13.20     29.62 o 
  -4  10  12      218.44      184.97     30.82 o 
  -3  10  12     4686.50     4444.78     72.17 o 
  -2  10  12     2030.59     1926.08     52.44 o 
  -1  10  12      274.19      236.29     32.41 o 
   0  10  12      650.59      650.59     36.45 o 
   1  10  12     2264.52     2178.38     76.42 o 
   2  10  12      794.48      784.97     40.16 o 
   3  10  12     1283.87     1364.74     51.89 o 
   4  10  12       93.63       82.96     43.19 o 
   5  10  12     1118.67     1027.26     96.61 o 
   6  10  12      895.74      893.67    103.60 o 
   7  10  12      379.08      305.31    265.03 o 
  -9  11  12        6.68       61.35     67.64 o 
  -8  11  12      501.10      498.55     91.49 o 
  -7  11  12      852.12      732.10     75.63 o 
  -6  11  12      496.82      529.07     47.73 o 
  -5  11  12       77.62      118.96     40.16 o 
  -4  11  12     2862.51     2758.11     59.47 o 
  -3  11  12     2302.66     2377.86     61.57 o 
  -2  11  12     1676.93     1562.68     62.03 o 
  -1  11  12       42.88       37.30     31.11 o 
   0  11  12      435.60      334.57     33.47 o 
   1  11  12     1189.58     1187.20     47.78 o 
   2  11  12      208.68      192.01     35.66 o 
   3  11  12      798.58      752.17     40.59 o 
   4  11  12     2980.78     2844.03     80.57 o 
   5  11  12      971.52      929.96     68.08 o 
   6  11  12      138.24       -9.66     96.97 o 
   7  11  12      276.40      262.42    111.06 o 
  -9  12  12       17.74       79.76     59.13 o 
  -8  12  12      262.89      301.04     61.87 o 
  -7  12  12     1759.38     1658.92     99.43 o 
  -6  12  12     1063.19     1180.38     71.80 o 
  -5  12  12        9.15       34.75     38.91 o 
  -4  12  12     1030.16     1042.24     53.88 o 
  -3  12  12     2122.25     2004.64     60.03 o 
  -2  12  12       84.00       46.46     33.74 o 
  -1  12  12      473.65      440.05     39.99 o 
   0  12  12      416.98      413.41     43.08 o 
   1  12  12      898.22      825.18     49.15 o 
   2  12  12     2784.98     2811.21     84.47 o 
   3  12  12        9.60      -10.27     39.28 o 
   4  12  12      214.37      307.55     50.72 o 
   5  12  12      977.55      943.23    127.12 o 
   6  12  12       58.72      -75.16     75.16 o 
  -9  13  12      183.24      267.55    127.30 o 
  -8  13  12       10.90       74.29     59.87 o 
  -7  13  12      270.48      309.20     60.24 o 
  -6  13  12       33.51       23.28     52.89 o 
  -5  13  12     4778.05     4683.38    143.46 o 
  -4  13  12     1262.35     1348.96     53.65 o 
  -3  13  12      629.63      594.33     43.36 o 
  -2  13  12       57.45       10.53     36.22 o 
  -1  13  12       87.39      110.06     36.99 o 
   0  13  12       61.14       59.30     42.18 o 
   1  13  12     2174.30     2089.77     83.90 o 
   2  13  12      162.51      143.75     42.22 o 
   3  13  12     3494.31     3542.87    122.10 o 
   4  13  12      859.46      934.74     95.94 o 
   5  13  12        6.83      -71.40     83.99 o 
   6  13  12       12.36      -71.71     71.71 o 
  -8  14  12       17.52      142.87     61.67 o 
  -7  14  12        0.21       53.27     57.66 o 
  -6  14  12     2187.65     2316.83    158.39 o 
  -5  14  12       31.10       46.25     43.05 o 
  -4  14  12     2154.44     2136.91     75.76 o 
  -3  14  12      178.68      116.85     39.20 o 
  -2  14  12      583.09      521.60     44.06 o 
  -1  14  12      116.69      131.22     41.70 o 
   0  14  12      956.01      968.21     54.80 o 
   1  14  12        2.30        1.30     41.69 o 
   2  14  12     5674.97     5971.87    154.00 o 
   3  14  12      222.65      274.48     62.08 o 
   4  14  12       38.90       17.49     53.53 o 
   5  14  12      139.97      -22.25     61.44 o 
  -7  15  12      939.83      822.38     74.02 o 
  -6  15  12        0.84       46.75     56.21 o 
  -5  15  12     3409.64     3639.28    150.65 o 
  -4  15  12      144.96      171.33     44.82 o 
  -3  15  12       15.56       36.27     38.99 o 
  -2  15  12       19.79       -8.60     38.77 o 
  -1  15  12       56.08       23.39     42.63 o 
   0  15  12      298.99      240.18     46.06 o 
   1  15  12     2122.29     2302.11     85.03 o 
   2  15  12       71.33      129.64     45.85 o 
   3  15  12     2521.95     2572.54     86.89 o 
   4  15  12        8.26      -47.39     51.89 o 
   5  15  12      391.54      366.33     76.19 o 
  -7  16  12      379.10      230.08    112.91 o 
  -6  16  12     1506.91     1503.41     94.53 o 
  -5  16  12       92.95      165.06     64.21 o 
  -4  16  12     1143.13     1104.03     59.59 o 
  -3  16  12      164.18      204.05     44.44 o 
  -2  16  12      133.59      105.66     44.66 o 
  -1  16  12      123.65      135.99     45.84 o 
   0  16  12      112.62      187.60     47.20 o 
   1  16  12      657.38      690.66     55.64 o 
   2  16  12     1654.84     1648.09     74.77 o 
   3  16  12       11.95      -36.31     52.97 o 
   4  16  12       10.15      -43.42     53.35 o 
  -6  17  12      281.44      298.48    210.01 o 
  -5  17  12      609.97      501.62     70.23 o 
  -4  17  12      956.34     1042.81     68.41 o 
  -3  17  12      212.53      250.17     46.18 o 
  -2  17  12      257.26      251.49     49.66 o 
  -1  17  12       40.32       34.40     50.87 o 
   0  17  12     1389.81     1284.53     72.99 o 
   1  17  12      445.68      489.81     54.39 o 
   2  17  12       42.74        4.72     48.28 o 
   3  17  12      606.94      763.23     79.53 o 
  -4  18  12      423.75      420.68     60.41 o 
  -3  18  12      816.55      850.31     59.61 o 
  -2  18  12       30.99       27.88     48.78 o 
  -1  18  12      185.00      192.89     59.57 o 
   0  18  12       86.16       41.02     49.38 o 
   1  18  12      646.48      581.21     70.22 o 
 -11   0  13        0.44      -51.06    155.35 o 
  -9   0  13      178.09      208.61     42.03 o 
  -7   0  13     7990.96     7829.91    132.87 o 
  -5   0  13     1779.97     1607.56     60.42 o 
  -3   0  13       19.80      -27.94     27.94 o 
  -1   0  13        3.06       12.27     24.93 o 
   1   0  13    10861.50    11062.44    127.46 o 
   3   0  13     1441.04     1403.56     45.61 o 
   5   0  13      790.66      872.75     57.97 o 
   7   0  13     1204.07     1222.68    189.88 o 
 -11   1  13      299.10      458.96    122.18 o 
 -10   1  13     1142.89     1013.07    128.93 o 
  -9   1  13        3.67       12.46     46.32 o 
  -8   1  13      416.32      467.59     32.39 o 
  -7   1  13       99.64      122.32     26.31 o 
  -6   1  13     1037.43     1004.04     33.66 o 
  -5   1  13       29.01       39.24     23.13 o 
  -4   1  13     1738.36     1776.41     38.38 o 
  -3   1  13      311.94      343.11     24.24 o 
  -2   1  13      445.29      426.70     22.73 o 
  -1   1  13      674.64      672.92     25.12 o 
   0   1  13     4550.60     4556.91     50.36 o 
   1   1  13        9.97        2.23     18.88 o 
   2   1  13       39.04       21.05     18.91 o 
   3   1  13      851.82      914.20     30.52 o 
   4   1  13     2839.04     2772.21     59.12 o 
   5   1  13       29.00        6.72     28.59 o 
   6   1  13        1.49        7.19     38.73 o 
   7   1  13      222.05       -0.91     76.88 o 
   8   1  13     1308.24     1305.32    145.56 o 
 -11   2  13      112.77      356.58    119.29 o 
 -10   2  13      129.31      269.26     80.08 o 
  -9   2  13      664.39      640.00     70.07 o 
  -8   2  13     2176.25     2221.44     60.63 o 
  -7   2  13     2026.84     2070.60     45.57 o 
  -6   2  13        0.81      -13.77     23.49 o 
  -5   2  13       78.79       38.48     23.44 o 
  -4   2  13       48.13       30.04     22.76 o 
  -3   2  13      177.53      144.29     22.97 o 
  -2   2  13      293.16      262.10     21.50 o 
  -1   2  13       47.86       40.05     18.21 o 
   0   2  13      767.07      721.78     24.69 o 
   1   2  13    14213.53    14425.57    114.80 o 
   2   2  13     1782.66     1786.61     34.01 o 
   3   2  13     2323.11     2296.88     44.25 o 
   4   2  13      318.40      367.50     30.14 o 
   5   2  13      104.32       18.63     29.09 o 
   6   2  13     1258.73     1314.17     65.74 o 
   7   2  13     1449.89     1467.93    245.97 o 
   8   2  13        2.66      -28.42    105.26 o 
 -11   3  13      536.07      591.11     81.68 o 
 -10   3  13        1.15       72.29     65.27 o 
  -9   3  13     2236.51     2499.23    109.97 o 
  -8   3  13       91.04      135.18     35.71 o 
  -7   3  13     1672.56     1643.22     41.84 o 
  -6   3  13       12.84        9.21     23.95 o 
  -5   3  13     1957.54     1829.12     41.26 o 
  -4   3  13      163.50      162.46     24.44 o 
  -3   3  13      647.21      586.43     24.34 o 
  -2   3  13       91.84       55.50     20.57 o 
  -1   3  13     3627.56     3694.83     46.00 o 
   0   3  13     1237.05     1206.37     30.34 o 
   1   3  13       25.97        8.68     18.97 o 
   2   3  13       62.71       56.07     20.46 o 
   3   3  13     4431.80     4327.61     58.06 o 
   4   3  13       46.54       31.30     25.91 o 
   5   3  13       28.99       31.61     29.74 o 
   6   3  13      810.01      812.47     88.86 o 
   7   3  13     1365.04     1226.93    104.30 o 
   8   3  13      169.86       62.16    105.78 o 
 -11   4  13      144.28      286.02     76.84 o 
 -10   4  13        2.30      134.02     67.49 o 
  -9   4  13     2121.95     2067.75     92.03 o 
  -8   4  13     3707.22     3669.04    114.45 o 
  -7   4  13      835.82      748.96     45.29 o 
  -6   4  13       94.12       60.39     26.03 o 
  -5   4  13     1168.34     1161.46     37.07 o 
  -4   4  13     1886.38     1861.04     41.47 o 
  -3   4  13     2585.29     2594.14     42.52 o 
  -2   4  13      910.22      873.18     31.47 o 
  -1   4  13      498.97      498.41     19.89 o 
   0   4  13      817.81      793.97     26.90 o 
   1   4  13      424.24      411.25     23.94 o 
   2   4  13      736.61      732.01     28.94 o 
   3   4  13     1718.62     1763.92     42.99 o 
   4   4  13        7.00       14.22     28.59 o 
   5   4  13     1963.74     1939.81     73.48 o 
   6   4  13     4089.90     4091.60    151.07 o 
   7   4  13      518.70      416.22     90.02 o 
   8   4  13      324.21      322.99    133.06 o 
 -11   5  13       40.86      159.19     92.99 o 
 -10   5  13     1802.50     1707.86    100.23 o 
  -9   5  13      147.91      257.91     54.63 o 
  -8   5  13      388.23      395.38     44.90 o 
  -7   5  13      436.44      413.02     39.62 o 
  -6   5  13      148.31      126.19     28.41 o 
  -5   5  13     2791.23     2844.44     51.78 o 
  -4   5  13     4128.56     4055.02     60.60 o 
  -3   5  13     1126.51     1130.87     33.17 o 
  -2   5  13     1941.76     1876.29     40.07 o 
  -1   5  13     2140.47     2070.96     39.44 o 
   0   5  13       83.10       66.75     19.55 o 
   1   5  13      208.63      210.09     21.19 o 
   2   5  13      834.83      816.79     29.59 o 
   3   5  13     2540.43     2573.91     51.34 o 
   4   5  13     3515.84     3718.17     82.14 o 
   5   5  13      106.21      132.12     44.37 o 
   6   5  13      650.78      750.48    119.37 o 
   7   5  13      855.61      728.09    121.10 o 
   8   5  13      130.39       85.62    120.47 o 
 -11   6  13      868.22      904.74    151.76 o 
 -10   6  13        0.27      141.73    124.43 o 
  -9   6  13     3208.93     3116.87    134.67 o 
  -8   6  13       20.17       87.12     52.42 o 
  -7   6  13       50.55       65.39     34.81 o 
  -6   6  13       68.52       36.43     27.41 o 
  -5   6  13       60.10       37.16     27.88 o 
  -4   6  13       33.91       11.03     23.96 o 
  -3   6  13     8264.96     8393.77     85.11 o 
  -2   6  13      361.90      319.49     24.51 o 
  -1   6  13       29.09       20.38     21.35 o 
   0   6  13       70.93       56.35     18.56 o 
   1   6  13      141.42      146.29     20.25 o 
   2   6  13     1165.95     1088.68     36.61 o 
   3   6  13       13.72       -9.49     26.24 o 
   4   6  13        1.19       27.80     30.27 o 
   5   6  13     3162.98     3139.19    108.78 o 
   6   6  13      916.10      843.21    114.07 o 
   7   6  13        6.69      -79.19     79.19 o 
   8   6  13       38.35       73.91     82.48 o 
 -10   7  13     2725.80     2751.85    175.10 o 
  -9   7  13        4.33       83.30     63.50 o 
  -8   7  13      174.32      154.24     61.97 o 
  -7   7  13     1068.74     1030.18     54.01 o 
  -6   7  13     2557.65     2441.02     70.58 o 
  -5   7  13      420.55      404.35     34.97 o 
  -4   7  13     3804.63     3797.96     63.20 o 
  -3   7  13       22.26       60.08     24.85 o 
  -2   7  13     3521.12     3530.52     57.48 o 
  -1   7  13     1056.55      964.72     36.45 o 
   0   7  13      577.39      557.01     31.60 o 
   1   7  13      893.81      880.30     33.56 o 
   2   7  13      483.79      482.53     32.58 o 
   3   7  13      369.28      372.97     30.51 o 
   4   7  13     2253.83     2362.98     59.12 o 
   5   7  13        0.86      -20.56     56.06 o 
   6   7  13      693.52      825.97     96.77 o 
   7   7  13        4.16       41.20     73.19 o 
   8   7  13      474.42      537.94    124.79 o 
 -10   8  13       47.33      169.64     69.96 o 
  -9   8  13      987.94     1165.32     87.48 o 
  -8   8  13      323.99      312.28     66.76 o 
  -7   8  13      645.41      564.93     47.72 o 
  -6   8  13      660.85      627.31     46.64 o 
  -5   8  13      668.12      596.31     38.46 o 
  -4   8  13      499.44      468.21     37.22 o 
  -3   8  13     5899.36     5959.19     92.15 o 
  -2   8  13      121.13       92.17     26.68 o 
  -1   8  13     2110.54     2049.35     47.66 o 
   0   8  13      173.85      214.31     30.48 o 
   1   8  13     1350.13     1351.40     45.36 o 
   2   8  13       96.78       67.41     33.02 o 
   3   8  13        8.49        2.42     26.12 o 
   4   8  13     1227.24     1152.63     42.57 o 
   5   8  13     1970.78     1956.62    115.61 o 
   6   8  13        2.02      110.75     64.05 o 
   7   8  13      153.04      168.76    140.98 o 
 -10   9  13      597.45      665.62     89.20 o 
  -9   9  13      840.89      921.05     87.85 o 
  -8   9  13       13.47      125.17     63.79 o 
  -7   9  13      639.80      596.72     70.79 o 
  -6   9  13       95.21       74.87     39.52 o 
  -5   9  13      100.29       90.92     32.63 o 
  -4   9  13      948.04      885.77     39.41 o 
  -3   9  13        1.11      -10.36     29.79 o 
  -2   9  13     4259.15     4238.42     76.86 o 
  -1   9  13      312.50      321.72     36.59 o 
   0   9  13      123.75       67.27     33.95 o 
   1   9  13        0.79      -28.37     28.37 o 
   2   9  13       32.47       17.26     28.72 o 
   3   9  13     1335.03     1430.36     80.62 o 
   4   9  13     2364.14     2347.17    137.84 o 
   5   9  13        2.12      -59.15     86.99 o 
   6   9  13      892.22      807.67    117.81 o 
   7   9  13      130.11      133.09    103.57 o 
 -10  10  13      125.45      198.51    120.83 o 
  -9  10  13      251.40      239.01     71.64 o 
  -8  10  13     1973.81     2096.97    114.40 o 
  -7  10  13      399.22      371.42     68.39 o 
  -6  10  13      640.77      621.41     49.93 o 
  -5  10  13       15.71       31.94     49.21 o 
  -4  10  13     1974.67     1933.05     62.64 o 
  -3  10  13      994.55      922.06     49.80 o 
  -2  10  13      741.35      664.09     46.89 o 
  -1  10  13      756.09      670.77     45.44 o 
   0  10  13      643.81      702.60     51.57 o 
   1  10  13       73.63       68.75     35.69 o 
   2  10  13     1926.18     1894.80     67.35 o 
   3  10  13      268.08      257.86     33.41 o 
   4  10  13      131.49      146.20     53.75 o 
   5  10  13      761.71      677.72    115.91 o 
   6  10  13      176.40       79.54     72.51 o 
   7  10  13      339.73      168.96    116.14 o 
  -9  11  13      855.45      869.10     86.21 o 
  -8  11  13     1332.50     1198.37     89.31 o 
  -7  11  13      571.59      635.83     93.95 o 
  -6  11  13      263.37      343.31     66.31 o 
  -5  11  13     1606.22     1659.92     69.60 o 
  -4  11  13     1286.63     1160.42     52.78 o 
  -3  11  13      538.97      513.28     46.43 o 
  -2  11  13       43.95       18.10     37.32 o 
  -1  11  13     1064.48     1086.91     81.24 o 
   0  11  13      587.17      607.30     52.26 o 
   1  11  13       50.90       59.66     37.92 o 
   2  11  13     3005.78     3009.02    103.89 o 
   3  11  13      686.12      713.31     49.51 o 
   4  11  13      716.00      664.20     74.25 o 
   5  11  13        5.49      -65.31     65.31 o 
   6  11  13      248.43      169.75     80.25 o 
  -9  12  13       12.73      129.94     62.01 o 
  -8  12  13      211.70      249.93     62.40 o 
  -7  12  13     1144.33     1341.65    107.43 o 
  -6  12  13        1.63      -12.90     61.50 o 
  -5  12  13      851.74      848.56     58.98 o 
  -4  12  13     2465.33     2329.44     68.56 o 
  -3  12  13      592.97      546.31     43.93 o 
  -2  12  13      928.58      889.69     47.89 o 
  -1  12  13      195.84      175.24     53.25 o 
   0  12  13      287.73      370.10     50.92 o 
   1  12  13     3469.34     3306.32     80.77 o 
   2  12  13      192.65      229.17     42.76 o 
   3  12  13      537.60      492.67     53.45 o 
   4  12  13      149.33      189.33     55.57 o 
   5  12  13      139.28       26.17     88.97 o 
   6  12  13      714.37      931.65    196.59 o 
  -8  13  13      637.04      692.20     72.08 o 
  -7  13  13       37.78      136.93     59.58 o 
  -6  13  13     1839.43     1964.31     94.95 o 
  -5  13  13      400.06      376.89     49.23 o 
  -4  13  13      355.34      305.76     40.68 o 
  -3  13  13        2.58       44.19     37.14 o 
  -2  13  13       41.05       15.29     40.28 o 
  -1  13  13      198.42      174.96     42.94 o 
   0  13  13     1553.62     1338.27     79.63 o 
   1  13  13        0.97        6.87     40.36 o 
   2  13  13     2190.15     2115.16    126.19 o 
   3  13  13      641.14      674.92     58.59 o 
   4  13  13       61.31       66.16     51.56 o 
   5  13  13      114.34      -20.58     74.20 o 
  -8  14  13        8.04      148.40    108.99 o 
  -7  14  13     1649.60     1678.21     92.61 o 
  -6  14  13        4.02       68.30     56.81 o 
  -5  14  13     1541.37     1506.99     65.98 o 
  -4  14  13       14.37       28.09     39.63 o 
  -3  14  13      692.97      719.89     85.32 o 
  -2  14  13      220.20      197.59     41.63 o 
  -1  14  13      162.02      117.27     43.33 o 
   0  14  13      135.66       88.52     54.57 o 
   1  14  13     1611.89     1594.98     91.95 o 
   2  14  13      125.51      116.23     45.35 o 
   3  14  13      163.61      188.46     63.90 o 
   4  14  13        0.53      -29.15     51.55 o 
   5  14  13       65.08       37.08     75.10 o 
  -7  15  13       40.77       88.38     61.39 o 
  -6  15  13     1600.07     1707.38     87.53 o 
  -5  15  13       36.29      101.07     48.45 o 
  -4  15  13       39.62       44.27     48.48 o 
  -3  15  13       72.01       84.90     44.38 o 
  -2  15  13      324.35      341.81     48.37 o 
  -1  15  13      264.77      268.71     47.20 o 
   0  15  13     1304.20     1331.08     76.83 o 
   1  15  13       43.65       62.89     45.43 o 
   2  15  13     2335.45     2415.49    117.68 o 
   3  15  13      240.35      310.75     57.51 o 
   4  15  13      104.12      119.16     55.89 o 
  -6  16  13      118.41      221.35     70.50 o 
  -5  16  13     1084.51     1036.21     68.55 o 
  -4  16  13      368.05      363.59     56.76 o 
  -3  16  13        4.03       81.80     49.98 o 
  -2  16  13       18.04      109.08     47.58 o 
  -1  16  13       13.99       48.94     56.96 o 
   0  16  13      378.63      375.21     64.47 o 
   1  16  13     1922.62     2005.85    112.29 o 
   2  16  13      875.46      959.67     61.76 o 
   3  16  13      283.56      259.36     59.20 o 
  -5  17  13      806.17      807.73    105.35 o 
  -4  17  13      571.53      714.79     74.55 o 
  -3  17  13      474.02      524.93     54.40 o 
  -2  17  13       74.82       39.11     47.92 o 
  -1  17  13      425.12      409.54     70.86 o 
   0  17  13      563.57      606.33     62.79 o 
   1  17  13      203.59      192.46     52.74 o 
   2  17  13      614.75      653.28     71.30 o 
  -3  18  13      148.67      166.86    210.01 o 
  -2  18  13        4.49      -38.32     52.21 o 
  -1  18  13      259.77      194.45     58.20 o 
   0  18  13      382.55      336.00    144.29 o 
 -10   0  14      169.12      146.00    150.32 o 
  -8   0  14     7305.15     7385.11    352.78 o 
  -6   0  14     2778.61     2745.73     72.48 o 
  -4   0  14      397.99      384.21     37.80 o 
  -2   0  14       41.47       32.71     25.05 o 
   0   0  14    10776.36    10822.38    138.69 o 
   2   0  14      353.02      289.17     30.87 o 
   4   0  14      250.26      327.99     47.94 o 
   6   0  14     1420.21     1439.65    116.29 o 
   8   0  14     1013.43      922.05    197.07 o 
 -11   1  14      793.19      801.89    137.99 o 
 -10   1  14        8.38       85.82     63.51 o 
  -9   1  14      712.30      666.52     71.69 o 
  -8   1  14      610.35      636.76     44.10 o 
  -7   1  14     7746.15     7827.95     99.97 o 
  -6   1  14      122.93      102.09     25.69 o 
  -5   1  14        0.87      -17.68     23.06 o 
  -4   1  14      237.71      215.80     25.00 o 
  -3   1  14      749.46      722.22     30.00 o 
  -2   1  14      473.91      481.68     24.36 o 
  -1   1  14      985.47      964.17     29.39 o 
   0   1  14     1804.40     1876.47     36.64 o 
   1   1  14     2710.81     2699.05     41.69 o 
   2   1  14     1481.81     1501.21     33.20 o 
   3   1  14      104.80       89.45     23.14 o 
   4   1  14        0.39      -28.60     28.60 o 
   5   1  14      174.10      155.10     39.81 o 
   6   1  14      284.83      152.90     72.77 o 
   7   1  14     2327.62     2297.27    164.52 o 
   8   1  14      244.89      268.37    119.99 o 
 -11   2  14       47.44      183.02     76.55 o 
 -10   2  14        0.62      106.72     66.44 o 
  -9   2  14      854.22      986.23     83.53 o 
  -8   2  14     3295.12     3216.98     68.79 o 
  -7   2  14       36.50       74.73     31.13 o 
  -6   2  14     1259.19     1230.96     38.50 o 
  -5   2  14      341.54      377.12     28.43 o 
  -4   2  14      257.86      204.93     26.24 o 
  -3   2  14      269.88      281.89     27.51 o 
  -2   2  14      178.32      163.25     21.93 o 
  -1   2  14      375.31      344.15     22.33 o 
   0   2  14     9800.75    10185.97     93.20 o 
   1   2  14     1922.05     1996.02     37.42 o 
   2   2  14        7.46      -18.70     18.70 o 
   3   2  14       52.31       28.93     22.87 o 
   4   2  14     1272.11     1208.51     41.99 o 
   5   2  14      785.40      765.16     54.20 o 
   6   2  14     1835.65     1834.51    131.06 o 
   7   2  14      194.12       25.17     75.10 o 
   8   2  14      565.51      493.60    127.12 o 
 -11   3  14        1.76      145.14     86.59 o 
 -10   3  14      796.38      943.36     87.03 o 
  -9   3  14      343.57      427.02     70.99 o 
  -8   3  14      401.62      381.39     41.35 o 
  -7   3  14     1270.95     1355.71     47.43 o 
  -6   3  14     4352.00     4377.52     72.62 o 
  -5   3  14       37.77      -12.10     23.86 o 
  -4   3  14        1.91      -23.43     23.43 o 
  -3   3  14       70.39       51.86     24.17 o 
  -2   3  14     4682.02     4753.88     58.43 o 
  -1   3  14      577.53      547.05     24.44 o 
   0   3  14       16.91       22.89     20.89 o 
   1   3  14     1008.64      991.11     32.56 o 
   2   3  14     4222.27     4231.19     52.54 o 
   3   3  14      189.12      178.35     24.31 o 
   4   3  14       43.20       61.94     35.44 o 
   5   3  14       61.95       43.57     41.20 o 
   6   3  14     1855.52     1680.76    108.70 o 
   7   3  14      839.22      767.33     96.75 o 
   8   3  14      258.87      232.56    116.94 o 
 -11   4  14      381.44      468.12    105.37 o 
 -10   4  14      837.92      875.05     85.93 o 
  -9   4  14     1586.45     1582.94     84.43 o 
  -8   4  14      115.89       89.92     41.57 o 
  -7   4  14      420.02      420.71     44.14 o 
  -6   4  14       38.97       53.57     29.70 o 
  -5   4  14      594.27      634.21     34.96 o 
  -4   4  14     1090.17     1036.43     35.35 o 
  -3   4  14     1610.46     1581.98     37.35 o 
  -2   4  14      485.31      534.50     27.04 o 
  -1   4  14     1372.75     1272.15     34.45 o 
   0   4  14      478.47      543.51     25.92 o 
   1   4  14      194.32      187.10     23.06 o 
   2   4  14      495.54      524.09     27.78 o 
   3   4  14      863.86      843.94     36.84 o 
   4   4  14      326.30      341.63     56.38 o 
   5   4  14     1591.64     1793.20    145.28 o 
   6   4  14     1080.52     1102.27    100.09 o 
   7   4  14      131.87       41.45     83.54 o 
   8   4  14       16.55      -43.28    156.27 o 
 -11   5  14      476.53      596.96    124.43 o 
 -10   5  14       29.90       94.04     87.68 o 
  -9   5  14      832.47      881.17     75.87 o 
  -8   5  14      406.82      500.53     58.60 o 
  -7   5  14       11.48      -13.67     34.10 o 
  -6   5  14     2186.33     2115.88     54.01 o 
  -5   5  14      256.99      279.75     32.74 o 
  -4   5  14      355.35      329.93     33.11 o 
  -3   5  14     3194.21     3237.07     51.07 o 
  -2   5  14     2954.77     3049.50     47.77 o 
  -1   5  14        0.91       -7.43     21.26 o 
   0   5  14      867.62      781.96     27.63 o 
   1   5  14      181.83      169.90     22.51 o 
   2   5  14     6002.31     5964.31     73.54 o 
   3   5  14     2911.69     2990.40     59.48 o 
   4   5  14       72.78       35.09     34.52 o 
   5   5  14     1644.05     1637.24    114.92 o 
   6   5  14      797.81      771.80     92.77 o 
   7   5  14       36.27      -11.28     83.86 o 
   8   5  14      279.99       41.00    176.93 o 
 -10   6  14      964.79      998.28    133.06 o 
  -9   6  14       52.53      114.43     63.28 o 
  -8   6  14      115.73      103.96     60.29 o 
  -7   6  14       45.16       29.15     39.16 o 
  -6   6  14      373.38      325.89     35.85 o 
  -5   6  14      171.91      109.02     32.94 o 
  -4   6  14     7168.25     7446.94    152.70 o 
  -3   6  14        9.88       23.28     28.49 o 
  -2   6  14      605.31      570.97     32.67 o 
  -1   6  14      657.19      607.33     33.06 o 
   0   6  14      533.55      521.65     27.76 o 
   1   6  14      434.27      436.84     25.80 o 
   2   6  14      396.27      443.09     33.22 o 
   3   6  14      161.59      199.83     31.82 o 
   4   6  14     2371.65     2380.17     94.56 o 
   5   6  14      643.65      643.15     69.63 o 
   6   6  14       72.88        3.45     72.41 o 
   7   6  14       40.32      -58.36     85.13 o 
 -10   7  14      376.27      361.14     74.58 o 
  -9   7  14        4.55       23.73     63.18 o 
  -8   7  14      287.46      252.22     65.45 o 
  -7   7  14      102.94       84.51     39.97 o 
  -6   7  14      801.81      667.39     41.32 o 
  -5   7  14     1834.12     1868.14     61.72 o 
  -4   7  14      740.27      722.86     42.51 o 
  -3   7  14     5702.55     5774.10     82.90 o 
  -2   7  14       14.44       13.00     32.42 o 
  -1   7  14      142.92       64.07     30.83 o 
   0   7  14       31.18       -7.40     29.17 o 
   1   7  14       32.96       31.09     29.77 o 
   2   7  14     1396.29     1396.10     52.87 o 
   3   7  14     1389.00     1402.89     46.08 o 
   4   7  14      134.95      144.27     37.05 o 
   5   7  14     1347.54     1429.22     75.17 o 
   6   7  14       34.35       16.29     66.02 o 
   7   7  14      506.08      452.45    103.83 o 
 -10   8  14      507.65      628.25     81.96 o 
  -9   8  14       16.38       54.34     75.57 o 
  -8   8  14      744.71      694.60     74.24 o 
  -7   8  14      591.62      564.32     59.09 o 
  -6   8  14        3.58        2.76     35.23 o 
  -5   8  14      682.58      697.43     59.90 o 
  -4   8  14     3949.28     4049.70     93.40 o 
  -3   8  14     1659.22     1451.19     62.24 o 
  -2   8  14      213.26      214.49     39.89 o 
  -1   8  14      347.41      255.55     39.34 o 
   0   8  14      987.80      937.54     48.03 o 
   1   8  14     1538.76     1495.69     54.65 o 
   2   8  14      803.19      786.90     38.53 o 
   3   8  14      323.49      317.66     37.25 o 
   4   8  14     1681.09     1532.96    154.04 o 
   5   8  14      121.35       92.45     69.15 o 
   6   8  14       55.16       87.18     78.45 o 
   7   8  14        0.31     -113.34    113.34 o 
 -10   9  14      489.39      768.13    138.81 o 
  -9   9  14        2.20       74.06     69.50 o 
  -8   9  14      391.46      363.50     70.88 o 
  -7   9  14        7.53      100.51     62.58 o 
  -6   9  14      129.40      142.99     71.98 o 
  -5   9  14      874.34      934.59     57.07 o 
  -4   9  14       60.27       79.36     44.92 o 
  -3   9  14     1207.95     1188.69     52.50 o 
  -2   9  14     2225.97     2150.76     65.64 o 
  -1   9  14      657.70      605.73     58.24 o 
   0   9  14       22.47       32.42     45.58 o 
   1   9  14      111.78      117.58     40.18 o 
   2   9  14     1168.48     1125.70     55.51 o 
   3   9  14     2733.16     2629.04     63.46 o 
   4   9  14      437.88      509.58     70.78 o 
   5   9  14      284.56      216.31     68.53 o 
   6   9  14      791.16      771.62    104.75 o 
   7   9  14      134.17      -49.63    179.09 o 
  -9  10  14      336.84      358.87     82.84 o 
  -8  10  14      888.65      868.46     99.24 o 
  -7  10  14      479.19      505.33     72.54 o 
  -6  10  14      518.90      477.03     69.56 o 
  -5  10  14     1216.65     1177.29     68.68 o 
  -4  10  14     1201.33     1219.18     63.69 o 
  -3  10  14      229.10      281.92     43.52 o 
  -2  10  14      207.66      168.35     41.59 o 
  -1  10  14      690.14      689.53     47.77 o 
   0  10  14       15.50      -31.98     39.89 o 
   1  10  14     2280.05     2267.50     72.01 o 
   2  10  14     1478.34     1474.11     84.00 o 
   3  10  14      655.12      632.87     70.62 o 
   4  10  14      407.42      353.55     62.04 o 
   5  10  14      212.85      158.62     70.00 o 
   6  10  14       69.73      -54.58    126.46 o 
  -9  11  14      264.84      295.75     77.74 o 
  -8  11  14      330.43      352.45     74.29 o 
  -7  11  14     1127.44     1134.03     87.39 o 
  -6  11  14      709.82      729.13     75.11 o 
  -5  11  14      577.51      535.20     54.60 o 
  -4  11  14      150.88      190.57     49.17 o 
  -3  11  14      638.07      613.08     48.92 o 
  -2  11  14     2111.58     1984.19    108.48 o 
  -1  11  14     1108.64     1049.86     57.08 o 
   0  11  14      356.96      424.31     47.48 o 
   1  11  14      913.73      869.12     57.09 o 
   2  11  14      752.36      808.18     54.79 o 
   3  11  14        8.45      -52.82     52.82 o 
   4  11  14      257.51      143.22     68.13 o 
   5  11  14       97.72       -0.61     69.45 o 
   6  11  14      478.64      432.98     99.45 o 
  -8  12  14     1486.42     1421.85     98.12 o 
  -7  12  14       33.11       93.82     68.22 o 
  -6  12  14      490.81      586.49     73.45 o 
  -5  12  14     1172.64     1260.88     67.46 o 
  -4  12  14      348.69      312.64     53.07 o 
  -3  12  14     1031.23      967.15     59.40 o 
  -2  12  14      558.87      526.14     50.65 o 
  -1  12  14      278.13      330.75     47.53 o 
   0  12  14     3220.08     3168.76     83.50 o 
   1  12  14      568.74      582.69     52.62 o 
   2  12  14       36.24       15.35     45.46 o 
   3  12  14       93.70       98.50     56.41 o 
   4  12  14       60.89       44.90     55.91 o 
   5  12  14      402.65      358.04     78.41 o 
  -8  13  14      486.64      522.46     87.47 o 
  -7  13  14      556.61      715.33     72.17 o 
  -6  13  14        4.63      106.87     57.99 o 
  -5  13  14       87.29       71.94     60.31 o 
  -4  13  14        4.85        3.98     42.97 o 
  -3  13  14       10.90       44.28     44.11 o 
  -2  13  14     1659.67     1487.29     66.42 o 
  -1  13  14     1018.72      911.11     62.48 o 
   0  13  14        9.60       15.68     52.24 o 
   1  13  14      573.09      533.62     50.54 o 
   2  13  14      503.73      441.97     56.27 o 
   3  13  14      116.81       61.61     51.45 o 
   4  13  14      424.50      399.90     66.98 o 
   5  13  14      250.23      265.73    142.82 o 
  -7  14  14        4.89       64.13     63.54 o 
  -6  14  14      523.76      656.89     75.69 o 
  -5  14  14        7.97       12.89     45.71 o 
  -4  14  14      141.75      227.28     51.36 o 
  -3  14  14      546.03      572.82     54.05 o 
  -2  14  14      210.86      201.98     49.45 o 
  -1  14  14       11.85       -3.86     53.06 o 
   0  14  14     1913.52     1964.44     71.28 o 
   1  14  14        9.72       14.21     43.85 o 
   2  14  14      672.91      630.85     53.67 o 
   3  14  14       79.62       17.87     55.64 o 
   4  14  14       20.00       10.00     62.51 o 
  -6  15  14      131.57      165.51     69.90 o 
  -5  15  14        0.15      -42.12     98.92 o 
  -4  15  14        4.63       13.44     54.79 o 
  -3  15  14      134.06      156.00     58.49 o 
  -2  15  14       97.01       68.27     48.95 o 
  -1  15  14      750.20      730.30     54.86 o 
   0  15  14      103.75      134.30     46.82 o 
   1  15  14     1850.11     1917.43     90.52 o 
   2  15  14      311.58      372.95     63.56 o 
   3  15  14      223.01      218.24     57.96 o 
  -5  16  14       83.53       40.14     54.27 o 
  -4  16  14        0.66       11.61     53.05 o 
  -3  16  14        1.63       23.45     48.92 o 
  -2  16  14      188.49      199.41     64.65 o 
  -1  16  14      358.46      388.10     52.78 o 
   0  16  14     1655.61     1605.84     81.20 o 
   1  16  14      355.86      396.36     54.01 o 
   2  16  14       55.41       43.23     57.89 o 
  -4  17  14        3.90     -181.96    189.16 o 
  -3  17  14       53.32       34.00     53.19 o 
  -2  17  14      274.14      298.02     71.94 o 
  -1  17  14      861.42      810.26     60.93 o 
   0  17  14       96.98      162.02     52.02 o 
  -9   0  15     1296.95     1246.45    126.94 o 
  -7   0  15      570.29      588.59     65.41 o 
  -5   0  15       11.56      -37.48     37.48 o 
  -3   0  15      167.36      164.56     35.72 o 
  -1   0  15     3531.75     3648.00     67.36 o 
   1   0  15      116.02       75.90     30.42 o 
   3   0  15      504.90      575.49     81.23 o 
   5   0  15      581.02      763.23     92.44 o 
   7   0  15     1047.19     1086.75    195.63 o 
 -10   1  15      743.98      845.32     82.11 o 
  -9   1  15       60.51      189.00     50.39 o 
  -8   1  15     4175.31     4130.70     94.58 o 
  -7   1  15      296.43      271.17     47.40 o 
  -6   1  15      239.67      194.74     37.52 o 
  -5   1  15        1.03       15.66     30.66 o 
  -4   1  15       11.22      -12.56     23.61 o 
  -3   1  15      654.05      681.36     31.05 o 
  -2   1  15     2156.10     2021.56     39.13 o 
  -1   1  15      177.24      137.00     21.88 o 
   0   1  15     5572.36     5526.66     59.08 o 
   1   1  15       25.94       -4.44     20.58 o 
   2   1  15       82.03       83.69     22.22 o 
   3   1  15      344.64      368.81     33.31 o 
   4   1  15      146.18      160.97     46.37 o 
   5   1  15      219.11      267.55     71.12 o 
   6   1  15     2602.47     2574.16    163.10 o 
   7   1  15        2.52      -70.08    103.45 o 
 -11   2  15      113.02      188.44    101.41 o 
 -10   2  15      701.57      750.85     84.00 o 
  -9   2  15     1538.52     1499.53     93.84 o 
  -8   2  15      445.28      421.17     49.01 o 
  -7   2  15      628.50      587.18     47.43 o 
  -6   2  15     2031.55     1990.25     60.22 o 
  -5   2  15        1.23        3.39     31.07 o 
  -4   2  15      375.09      322.22     31.96 o 
  -3   2  15      857.56      821.81     33.79 o 
  -2   2  15     2176.69     2181.38     42.78 o 
  -1   2  15     1181.69     1331.27     32.36 o 
   0   2  15     2985.01     3042.55     44.27 o 
   1   2  15       50.91       41.09     21.47 o 
   2   2  15      199.75      219.46     25.75 o 
   3   2  15      722.55      734.78     38.09 o 
   4   2  15      795.92      810.33     80.52 o 
   5   2  15      938.42      956.64    107.83 o 
   6   2  15      112.05      120.77     74.47 o 
   7   2  15      677.86      702.53    122.59 o 
 -10   3  15      220.42      321.56     75.90 o 
  -9   3  15      502.32      479.68     71.24 o 
  -8   3  15     2208.91     2350.20     72.77 o 
  -7   3  15     2245.53     2136.47     68.29 o 
  -6   3  15      548.23      572.08     46.28 o 
  -5   3  15      632.63      592.87     38.91 o 
  -4   3  15     1359.89     1320.36     43.42 o 
  -3   3  15     2160.64     2078.28     48.14 o 
  -2   3  15     1689.23     1656.45     48.62 o 
  -1   3  15      951.23      997.38     33.29 o 
   0   3  15     2466.69     2460.24     46.64 o 
   1   3  15     1847.83     1843.44     54.92 o 
   2   3  15      986.69     1060.78     37.47 o 
   3   3  15        4.85      -17.75     26.28 o 
   4   3  15       21.57       13.95     39.59 o 
   5   3  15     1092.58     1038.80     91.63 o 
   6   3  15     1923.82     1876.77    131.79 o 
   7   3  15        6.33      -56.83    105.20 o 
 -10   4  15      528.98      583.03     98.86 o 
  -9   4  15       51.13       55.91     68.10 o 
  -8   4  15      336.22      407.57     57.75 o 
  -7   4  15      840.74      805.79     50.78 o 
  -6   4  15     3306.26     3230.26     78.03 o 
  -5   4  15     2296.63     2441.57     63.11 o 
  -4   4  15      540.50      467.06     36.36 o 
  -3   4  15      621.24      629.90     37.58 o 
  -2   4  15     4445.16     4352.79     66.24 o 
  -1   4  15      248.47      241.16     27.87 o 
   0   4  15     1057.54     1113.93     34.37 o 
   1   4  15     2397.75     2568.76     55.31 o 
   2   4  15     1865.00     1851.33     46.18 o 
   3   4  15      716.96      742.66     40.84 o 
   4   4  15     1684.85     1709.97     72.38 o 
   5   4  15      585.59      740.53     88.50 o 
   6   4  15       55.39       47.90     75.65 o 
   7   4  15       60.04       12.84     83.55 o 
 -10   5  15      181.18      193.02    134.50 o 
  -9   5  15      200.59      247.23     66.68 o 
  -8   5  15      386.25      313.61     66.22 o 
  -7   5  15      720.97      800.80     59.00 o 
  -6   5  15     2540.20     2678.64     79.63 o 
  -5   5  15      126.87      128.36     42.83 o 
  -4   5  15     3436.58     3479.85     86.03 o 
  -3   5  15      474.35      518.38     37.12 o 
  -2   5  15      135.58       88.62     27.78 o 
  -1   5  15      200.48      177.19     29.83 o 
   0   5  15     2672.80     2612.16     53.07 o 
   1   5  15       17.70        2.89     22.83 o 
   2   5  15     8194.47     8223.41    105.07 o 
   3   5  15       22.87       43.02     30.00 o 
   4   5  15      420.09      522.15     62.42 o 
   5   5  15      633.01      605.99     75.90 o 
   6   5  15       35.51       75.63     78.18 o 
   7   5  15      339.31      273.07     91.00 o 
 -10   6  15       53.25       38.19     76.07 o 
  -9   6  15       12.94       58.71     65.28 o 
  -8   6  15      270.17      328.84     67.22 o 
  -7   6  15       13.05       -0.88     57.09 o 
  -6   6  15      423.63      459.73     49.99 o 
  -5   6  15     3756.50     3642.10     91.07 o 
  -4   6  15       72.78       89.67     42.76 o 
  -3   6  15       59.70       72.31     35.77 o 
  -2   6  15       97.46       67.26     37.20 o 
  -1   6  15       54.83       33.75     31.39 o 
   0   6  15     1997.56     2037.74     65.51 o 
   1   6  15     3284.59     3125.31    105.38 o 
   2   6  15       39.07      130.74     37.43 o 
   3   6  15     3166.62     3221.23     86.75 o 
   4   6  15      264.35      305.01     50.01 o 
   5   6  15       10.03       24.41     52.85 o 
   6   6  15      262.79      243.78     86.01 o 
   7   6  15       24.72       -0.20     84.27 o 
 -10   7  15       11.36      136.29     72.19 o 
  -9   7  15      115.99      175.62     68.54 o 
  -8   7  15       78.44      191.31     64.51 o 
  -7   7  15      558.54      457.95     67.69 o 
  -6   7  15      219.45      171.90     46.63 o 
  -5   7  15      111.68      138.57     44.99 o 
  -4   7  15     4067.48     4109.12    115.78 o 
  -3   7  15     1140.09      968.71     62.98 o 
  -2   7  15     1077.58     1029.66     51.60 o 
  -1   7  15      603.77      583.58     45.24 o 
   0   7  15       45.35       51.58     38.06 o 
   1   7  15      160.01      181.87     47.47 o 
   2   7  15     5015.75     4813.93    180.28 o 
   3   7  15      273.10      249.42     47.12 o 
   4   7  15     1078.89     1107.35     69.95 o 
   5   7  15      175.16      123.48     63.59 o 
   6   7  15      161.57       -6.65     84.55 o 
  -9   8  15      377.42      411.42     75.56 o 
  -8   8  15       20.35       93.96     64.10 o 
  -7   8  15       22.16       -3.98     60.79 o 
  -6   8  15      529.51      429.86     51.34 o 
  -5   8  15     3030.00     2802.45    141.29 o 
  -4   8  15      210.28      282.52     53.96 o 
  -3   8  15      578.92      673.85     47.56 o 
  -2   8  15       51.06       24.32     38.79 o 
  -1   8  15      978.37      927.25     68.35 o 
   0   8  15       90.77       43.31     54.75 o 
   1   8  15      403.61      461.47     70.39 o 
   2   8  15      116.16      134.03     67.28 o 
   3   8  15     1577.93     1610.30    104.69 o 
   4   8  15      505.94      445.86    100.83 o 
   5   8  15       26.98       27.33     64.12 o 
   6   8  15      508.98      475.91     96.70 o 
  -9   9  15        2.56       94.36     70.56 o 
  -8   9  15      178.56      174.16     68.67 o 
  -7   9  15      386.37      392.62     70.36 o 
  -6   9  15     1644.29     1670.24    103.26 o 
  -5   9  15      144.75       97.68     48.14 o 
  -4   9  15     1719.23     1659.06     71.07 o 
  -3   9  15     1476.25     1345.74     93.43 o 
  -2   9  15       30.95       29.98     40.87 o 
  -1   9  15        1.84       21.19     39.25 o 
   0   9  15       98.61       67.65     48.65 o 
   1   9  15     1113.30     1251.83     88.08 o 
   2   9  15     2089.97     2067.42    102.66 o 
   3   9  15      630.08      599.72     59.52 o 
   4   9  15      131.25       80.27     57.35 o 
   5   9  15      496.06      524.16    149.70 o 
   6   9  15       98.41      123.61     73.62 o 
  -9  10  15       56.11      102.23     85.30 o 
  -8  10  15      427.74      516.48     78.25 o 
  -7  10  15      174.60      129.69     66.72 o 
  -6  10  15     1043.91     1004.61     62.26 o 
  -5  10  15     1651.02     1632.70     72.42 o 
  -4  10  15      393.59      395.79     53.65 o 
  -3  10  15      314.53      245.17     43.89 o 
  -2  10  15      505.67      491.27     47.94 o 
  -1  10  15      454.95      385.21     69.95 o 
   0  10  15     2206.64     2110.29     91.99 o 
   1  10  15     1433.81     1460.71     67.49 o 
   2  10  15      725.96      727.42     69.89 o 
   3  10  15      274.41      225.68     56.42 o 
   4  10  15      590.58      631.92     77.77 o 
   5  10  15      113.33       25.54     70.70 o 
   6  10  15       17.71     -151.04    161.83 o 
  -8  11  15     1079.20     1202.62     94.23 o 
  -7  11  15      170.49      191.15     78.22 o 
  -6  11  15      178.30      242.23     52.79 o 
  -5  11  15       18.69        2.05     48.28 o 
  -4  11  15      574.77      472.83     56.36 o 
  -3  11  15     2214.89     2118.47     72.75 o 
  -2  11  15      116.39       94.98     42.74 o 
  -1  11  15      536.66      435.36     49.98 o 
   0  11  15      429.81      467.99     50.56 o 
   1  11  15     1224.55     1299.20     63.22 o 
   2  11  15       10.61       27.79     44.92 o 
   3  11  15      240.84      223.67     58.51 o 
   4  11  15      156.16      109.81     69.50 o 
   5  11  15      222.10      104.97     94.15 o 
  -8  12  15       44.99      165.88     76.12 o 
  -7  12  15      268.85      242.28     89.62 o 
  -6  12  15      353.59      396.34     73.95 o 
  -5  12  15      433.01      428.91     57.17 o 
  -4  12  15     1661.56     1729.39     77.79 o 
  -3  12  15      618.56      664.67     48.38 o 
  -2  12  15      289.81      281.75     48.17 o 
  -1  12  15     1470.82     1324.60     65.14 o 
   0  12  15      436.78      373.47     50.73 o 
   1  12  15       61.69       74.98     46.64 o 
   2  12  15       50.71      -21.95     54.56 o 
   3  12  15        0.06        4.18     57.85 o 
   4  12  15      693.73      718.39    117.38 o 
   5  12  15      940.63      557.65    119.68 o 
  -7  13  15        7.68       56.47     59.48 o 
  -6  13  15       15.67      103.53     58.80 o 
  -5  13  15        0.12       35.76     46.87 o 
  -4  13  15        0.36       56.12     45.62 o 
  -3  13  15     1372.74     1237.16     64.11 o 
  -2  13  15     1489.20     1518.27     67.92 o 
  -1  13  15      122.74      150.92     48.14 o 
   0  13  15      587.76      544.96     55.60 o 
   1  13  15        9.82       -1.49     47.22 o 
   2  13  15      192.19      175.54     61.25 o 
   3  13  15      239.02      211.06     62.60 o 
   4  13  15        7.32      -49.53     82.14 o 
  -6  14  15        2.13       72.73     59.72 o 
  -5  14  15      207.30      187.51     54.09 o 
  -4  14  15      482.01      380.87     58.79 o 
  -3  14  15      435.82      448.91     59.41 o 
  -2  14  15       12.88       77.37     55.75 o 
  -1  14  15     3518.55     3469.27     92.18 o 
   0  14  15       21.80        9.16     49.43 o 
   1  14  15     1443.15     1510.25     72.62 o 
   2  14  15       10.98      -65.65     65.65 o 
   3  14  15      382.99      425.66     67.97 o 
  -6  15  15       95.76      235.91    126.58 o 
  -5  15  15       27.32       97.57     71.52 o 
  -4  15  15      108.54      120.31     57.04 o 
  -3  15  15       36.53       66.48     49.71 o 
  -2  15  15     1378.10     1437.88     75.66 o 
  -1  15  15      146.04      157.92     57.09 o 
   0  15  15     1990.13     1842.20     90.80 o 
   1  15  15        1.73       71.69     52.78 o 
   2  15  15      143.09       95.81     55.47 o 
  -4  16  15      138.40       15.94    101.06 o 
  -3  16  15      463.01      526.40     65.55 o 
  -2  16  15       69.96       82.84     52.93 o 
  -1  16  15     1355.85     1402.38     78.17 o 
   0  16  15       28.92       83.68     72.05 o 
   1  16  15      393.08      276.49     86.58 o 
 -10   0  16     3008.78     2820.65    135.92 o 
  -8   0  16     1412.71     1521.47    104.56 o 
  -6   0  16      197.52      127.11     58.94 o 
  -4   0  16       67.99       16.58     61.96 o 
  -2   0  16     6773.08     7033.33    161.05 o 
   0   0  16       12.48       54.95     37.17 o 
   2   0  16      764.70      802.98     56.51 o 
   4   0  16      886.12     1002.82     80.97 o 
   6   0  16     1168.51     1077.40    187.00 o 
 -10   1  16       32.08       79.23     72.17 o 
  -9   1  16     3417.62     3554.77    116.79 o 
  -8   1  16       83.02       66.21     47.22 o 
  -7   1  16      315.81      274.41     44.91 o 
  -6   1  16       33.46        2.55     37.14 o 
  -5   1  16      697.84      592.41     44.04 o 
  -4   1  16       22.29       40.55     32.64 o 
  -3   1  16     6566.16     6439.61     91.30 o 
  -2   1  16       26.04       13.58     31.27 o 
  -1   1  16     2696.43     2711.28     50.14 o 
   0   1  16       16.86       -3.53     24.88 o 
   1   1  16      126.74      147.51     27.22 o 
   2   1  16      663.34      688.59     38.46 o 
   3   1  16      219.77      256.43     43.96 o 
   4   1  16      503.22      602.11     59.61 o 
   5   1  16     3329.08     3219.75    133.38 o 
   6   1  16       80.97      137.63    106.71 o 
   7   1  16      180.19      134.07    115.43 o 
 -10   2  16      780.64      667.01    112.20 o 
  -9   2  16      363.10      347.64     57.07 o 
  -8   2  16      269.38      267.38     49.93 o 
  -7   2  16      145.17      130.42     43.92 o 
  -6   2  16      136.35      148.25     39.80 o 
  -5   2  16      220.78      227.23     39.59 o 
  -4   2  16      212.42      327.09     45.89 o 
  -3   2  16       59.53       70.44     34.32 o 
  -2   2  16      935.64      978.08     52.47 o 
  -1   2  16     1475.54     1539.49     47.38 o 
   0   2  16     1457.10     1462.20     40.71 o 
   1   2  16        2.55       17.70     25.37 o 
   2   2  16        5.59       21.10     33.61 o 
   3   2  16     1803.43     1772.71     63.53 o 
   4   2  16     1364.82     1430.29     73.03 o 
   5   2  16        0.30      -41.06     60.45 o 
   6   2  16     1270.01     1158.94    133.56 o 
   7   2  16     1141.33     1292.00    148.65 o 
 -10   3  16      720.31      772.70    172.61 o 
  -9   3  16      572.35      562.65     70.62 o 
  -8   3  16      979.41     1060.57     83.26 o 
  -7   3  16       12.59       -2.43     41.86 o 
  -6   3  16        6.06       12.70     41.25 o 
  -5   3  16     1420.21     1339.68     53.83 o 
  -4   3  16     1541.89     1642.80     89.27 o 
  -3   3  16     2310.71     2297.04     61.78 o 
  -2   3  16      461.00      457.38     36.80 o 
  -1   3  16      276.74      303.03     33.44 o 
   0   3  16      615.41      654.30     34.54 o 
   1   3  16     2049.66     2002.66     51.44 o 
   2   3  16     1049.91     1130.99     61.00 o 
   3   3  16      484.03      559.50     67.32 o 
   4   3  16     2071.10     2004.03     80.20 o 
   5   3  16     2229.85     2154.33     98.70 o 
   6   3  16      358.65      320.54     84.86 o 
   7   3  16      153.08      170.30    119.75 o 
 -10   4  16       66.82       89.45    180.17 o 
  -9   4  16      167.71      166.76     89.99 o 
  -8   4  16      535.68      521.66     55.41 o 
  -7   4  16     1830.17     1914.99     75.95 o 
  -6   4  16     2203.63     2088.58     76.84 o 
  -5   4  16      870.18      806.19     56.38 o 
  -4   4  16     1741.65     1889.24     58.85 o 
  -3   4  16      290.04      344.20     37.87 o 
  -2   4  16       74.03       41.56     29.80 o 
  -1   4  16     3780.30     3701.30     66.57 o 
   0   4  16      260.38      303.83     33.64 o 
   1   4  16      257.04      266.19     29.85 o 
   2   4  16     3424.43     3498.84    105.82 o 
   3   4  16     2976.98     3059.10     72.89 o 
   4   4  16      405.93      429.49     58.61 o 
   5   4  16       27.51       -9.10     62.49 o 
   6   4  16        3.61      -22.37     78.64 o 
 -10   5  16      155.34      110.88    126.22 o 
  -9   5  16      484.50      476.92     74.10 o 
  -8   5  16      351.07      373.35     68.60 o 
  -7   5  16     1744.56     1579.05     78.86 o 
  -6   5  16       91.76      189.23     48.28 o 
  -5   5  16     4102.15     3902.48    120.62 o 
  -4   5  16      806.61      809.80     55.85 o 
  -3   5  16      970.42      985.93     64.38 o 
  -2   5  16        1.64        6.48     31.69 o 
  -1   5  16      120.22      164.12     35.14 o 
   0   5  16       52.84      101.99     32.65 o 
   1   5  16     3559.72     3651.05     73.47 o 
   2   5  16      200.70      213.26     39.39 o 
   3   5  16     1266.29     1272.59     88.91 o 
   4   5  16     1347.25     1422.99     76.82 o 
   5   5  16       11.59       43.92     62.96 o 
   6   5  16      810.78      757.92     82.61 o 
 -10   6  16       10.89      122.27    112.92 o 
  -9   6  16       51.83      113.85     69.93 o 
  -8   6  16      284.82      231.39     68.21 o 
  -7   6  16      344.74      284.95     52.59 o 
  -6   6  16     4774.98     4755.72    111.93 o 
  -5   6  16      104.32       80.81     46.42 o 
  -4   6  16     2636.91     2753.53     82.53 o 
  -3   6  16        2.36      -19.01     44.71 o 
  -2   6  16      663.90      623.89     50.30 o 
  -1   6  16     2626.24     2618.45     63.55 o 
   0   6  16      462.25      488.70     49.53 o 
   1   6  16      321.54      397.24     51.70 o 
   2   6  16     4417.49     4437.54    125.51 o 
   3   6  16        9.42       11.04     42.96 o 
   4   6  16        0.84      -52.48     52.48 o 
   5   6  16      106.93      -18.82     75.03 o 
   6   6  16      145.52       14.48     83.54 o 
  -9   7  16       69.89      221.10     71.88 o 
  -8   7  16       99.49      117.26     65.80 o 
  -7   7  16      945.13      968.11     62.51 o 
  -6   7  16        3.17       19.69     47.35 o 
  -5   7  16     4618.19     4675.96    188.62 o 
  -4   7  16      169.81      161.28     48.09 o 
  -3   7  16      316.96      292.37     49.59 o 
  -2   7  16      102.16       90.13     41.07 o 
  -1   7  16        0.92       -3.64     39.43 o 
   0   7  16       23.04       40.11     46.97 o 
   1   7  16     4243.13     4260.38    116.77 o 
   2   7  16      518.65      545.75     57.93 o 
   3   7  16      179.01      217.18     47.96 o 
   4   7  16      175.60      121.58     64.80 o 
   5   7  16       13.13      -82.38     82.38 o 
   6   7  16      260.10      139.82     88.35 o 
  -9   8  16      156.34      225.63     83.88 o 
  -8   8  16       36.41      113.33     68.55 o 
  -7   8  16      108.07      108.17     63.80 o 
  -6   8  16     3611.70     3670.26    125.86 o 
  -5   8  16       78.17       91.86     48.34 o 
  -4   8  16     1480.48     1397.90     68.40 o 
  -3   8  16       50.96       27.89     39.60 o 
  -2   8  16     1050.57     1030.84     56.07 o 
  -1   8  16      391.20      290.04     54.12 o 
   0   8  16      244.86      242.88     52.89 o 
   1   8  16      231.42      278.97     52.73 o 
   2   8  16     2996.61     3082.21    114.29 o 
   3   8  16      706.15      862.10    100.95 o 
   4   8  16       42.67      -10.16     57.67 o 
   5   8  16       82.15       23.90     87.76 o 
   6   8  16       15.91     -106.39    106.39 o 
  -9   9  16        0.30      181.82    104.44 o 
  -8   9  16      589.02      584.53     78.88 o 
  -7   9  16      705.41      675.94     80.45 o 
  -6   9  16      214.16      237.48     53.26 o 
  -5   9  16      395.99      329.10     54.83 o 
  -4   9  16     1171.36     1109.47     65.05 o 
  -3   9  16       35.47       -5.02     40.75 o 
  -2   9  16       30.29       28.63     41.86 o 
  -1   9  16       75.67       50.51     49.70 o 
   0   9  16     1417.42     1338.32    104.63 o 
   1   9  16     3487.46     3450.34    123.25 o 
   2   9  16      320.43      268.55     55.64 o 
   3   9  16      226.27      247.27     55.95 o 
   4   9  16      602.30      484.35     88.65 o 
   5   9  16       89.89       20.91     78.05 o 
  -8  10  16       73.91      105.93     73.08 o 
  -7  10  16     1021.47     1026.65     86.36 o 
  -6  10  16      194.70      272.63     56.18 o 
  -5  10  16      230.27      269.77     55.20 o 
  -4  10  16      162.04      139.22     51.09 o 
  -3  10  16      381.57      255.60     51.95 o 
  -2  10  16        3.16       -2.50     41.48 o 
  -1  10  16      414.39      310.05     56.12 o 
   0  10  16      321.77      353.00     58.50 o 
   1  10  16      424.11      477.28     52.04 o 
   2  10  16      523.91      562.88     62.66 o 
   3  10  16      765.15      798.69     67.00 o 
   4  10  16      100.35      109.12     68.71 o 
   5  10  16        0.83       12.30     91.25 o 
  -8  11  16     1118.54     1201.04    112.23 o 
  -7  11  16        3.30       33.96     71.05 o 
  -6  11  16      476.60      445.20     63.58 o 
  -5  11  16      267.45      228.69     55.71 o 
  -4  11  16     2282.57     2473.46     94.62 o 
  -3  11  16       23.22       37.37     43.36 o 
  -2  11  16        0.96       43.21     52.93 o 
  -1  11  16     1557.55     1435.95     74.91 o 
   0  11  16     2263.12     2301.60     98.01 o 
   1  11  16      849.21      801.56     64.65 o 
   2  11  16      468.54      516.37     64.17 o 
   3  11  16       86.49      155.29     58.97 o 
   4  11  16      287.53      281.95     78.14 o 
  -7  12  16      297.17      292.11     77.17 o 
  -6  12  16        1.69       36.48     53.77 o 
  -5  12  16      404.05      395.60     58.99 o 
  -4  12  16      847.91      892.46     81.98 o 
  -3  12  16       90.01       26.27     51.78 o 
  -2  12  16     1440.16     1500.90     72.14 o 
  -1  12  16     1016.70     1003.68     61.23 o 
   0  12  16      225.53      192.54     50.16 o 
   1  12  16       23.90       18.77     47.64 o 
   2  12  16        5.12      -56.38     56.38 o 
   3  12  16      516.80      614.45     76.62 o 
   4  12  16      424.06      230.26    110.23 o 
  -7  13  16       10.32      227.28    130.90 o 
  -6  13  16      125.65      207.59     52.44 o 
  -5  13  16       27.16       97.48     50.43 o 
  -4  13  16     1204.51     1231.85     72.94 o 
  -3  13  16     1915.55     1958.72     86.78 o 
  -2  13  16       59.71       67.86     49.82 o 
  -1  13  16     1436.37     1461.47     70.96 o 
   0  13  16      239.70      308.49     53.58 o 
   1  13  16       58.23       96.45     52.63 o 
   2  13  16        6.66       14.52     67.95 o 
   3  13  16       57.96       43.29     86.15 o 
  -6  14  16      553.15      474.04    116.49 o 
  -5  14  16       79.47       97.64     51.36 o 
  -4  14  16      278.59      307.80     66.60 o 
  -3  14  16       45.08       96.39     54.88 o 
  -2  14  16     2767.37     2578.26     88.49 o 
  -1  14  16       43.31       96.04     63.80 o 
   0  14  16       52.00       14.30     64.16 o 
   1  14  16       90.26      145.67     53.44 o 
   2  14  16      253.70      276.11     66.91 o 
  -4  15  16       11.83       61.49     73.25 o 
  -3  15  16     1715.67     1700.64     97.42 o 
  -2  15  16      115.52      101.31     53.07 o 
  -1  15  16      715.89      791.88     64.41 o 
   0  15  16      158.15      208.55     55.82 o 
   1  15  16       32.74      -39.70     80.45 o 
  -9   0  17     1177.23     1064.72    101.29 o 
  -7   0  17      894.25      839.24     78.95 o 
  -5   0  17      682.23      733.12     63.69 o 
  -3   0  17     6360.51     6566.96    161.06 o 
  -1   0  17      319.59      342.44     49.94 o 
   1   0  17      663.23      671.65     56.95 o 
   3   0  17     3241.73     3266.97    146.53 o 
   5   0  17     2999.26     2814.65    291.29 o 
 -10   1  17     2399.93     2416.46     96.64 o 
  -9   1  17      137.59      271.84     64.46 o 
  -8   1  17      120.79       67.40     49.79 o 
  -7   1  17      142.99       83.30     47.34 o 
  -6   1  17       70.22       23.62     39.20 o 
  -5   1  17      453.72      365.12     42.39 o 
  -4   1  17     4295.74     4294.11     83.00 o 
  -3   1  17        2.84       38.20     33.48 o 
  -2   1  17     1275.39     1411.78     49.41 o 
  -1   1  17     1556.66     1666.06     47.04 o 
   0   1  17        1.88      -22.62     26.32 o 
   1   1  17      252.92      305.20     32.76 o 
   2   1  17     1082.18     1108.02     48.51 o 
   3   1  17      246.10      253.86     53.47 o 
   4   1  17     8138.41     8099.27    185.20 o 
   5   1  17      299.07      205.84     71.53 o 
   6   1  17      551.07      627.21    125.65 o 
 -10   2  17        1.43      -20.27    171.89 o 
  -9   2  17     1912.14     1997.31     97.73 o 
  -8   2  17      287.80      249.16     61.61 o 
  -7   2  17      222.00      153.64     46.80 o 
  -6   2  17     1190.71     1094.74     53.89 o 
  -5   2  17      394.73      381.97     44.23 o 
  -4   2  17      612.02      701.73     46.21 o 
  -3   2  17     4186.46     4272.27     81.79 o 
  -2   2  17      648.80      643.17     43.43 o 
  -1   2  17      690.47      664.25     39.02 o 
   0   2  17      148.01      106.95     28.59 o 
   1   2  17        1.85       11.70     28.33 o 
   2   2  17     1728.46     1743.87     66.50 o 
   3   2  17     1139.47     1197.91     67.94 o 
   4   2  17      254.99      304.95     62.43 o 
   5   2  17     1600.31     1517.80     93.65 o 
   6   2  17     1304.75     1075.88    128.65 o 
 -10   3  17     1082.23     1248.57    140.25 o 
  -9   3  17     1365.03     1394.77    167.70 o 
  -8   3  17       51.72      111.81     54.58 o 
  -7   3  17       63.31      109.05     50.13 o 
  -6   3  17      238.63      206.34     49.68 o 
  -5   3  17     4851.74     4646.00    100.13 o 
  -4   3  17     3398.02     3399.84     82.38 o 
  -3   3  17       29.15       19.19     36.34 o 
  -2   3  17      545.90      595.78     46.25 o 
  -1   3  17      832.81      837.46     44.87 o 
   0   3  17       20.57       15.97     31.10 o 
   1   3  17      391.45      369.46     40.78 o 
   2   3  17        3.71       40.27     42.28 o 
   3   3  17     2418.76     2428.25    199.67 o 
   4   3  17     2968.31     2944.55    130.11 o 
   5   3  17      276.84      185.39     61.17 o 
   6   3  17       71.44        8.98    126.38 o 
  -9   4  17      570.20      547.87     85.68 o 
  -8   4  17      409.84      364.46     56.55 o 
  -7   4  17      586.92      569.91     58.64 o 
  -6   4  17     1809.87     1849.75     76.39 o 
  -5   4  17      498.60      390.03     52.19 o 
  -4   4  17      811.49      762.75     51.45 o 
  -3   4  17     1996.04     1910.87     65.15 o 
  -2   4  17      706.15      732.93     43.65 o 
  -1   4  17      129.57      142.97     38.89 o 
   0   4  17       39.73       12.96     31.37 o 
   1   4  17      780.53      730.06     45.62 o 
   2   4  17     1029.17     1118.86     55.23 o 
   3   4  17       50.88      -24.69     50.13 o 
   4   4  17      426.13      504.70    100.63 o 
   5   4  17      311.56      175.60     73.78 o 
   6   4  17     1250.42     1173.93    110.06 o 
  -9   5  17      321.84      279.95     73.07 o 
  -8   5  17      440.44      388.46     57.31 o 
  -7   5  17       26.07       64.24     51.17 o 
  -6   5  17     1814.08     1936.19    146.01 o 
  -5   5  17     1774.37     1674.94     73.51 o 
  -4   5  17      545.85      521.62     54.40 o 
  -3   5  17      118.31       98.44     40.77 o 
  -2   5  17      176.76      207.13     37.26 o 
  -1   5  17     1993.84     2159.65     60.74 o 
   0   5  17      883.77      977.27     61.13 o 
   1   5  17       47.54      137.62     57.66 o 
   2   5  17      519.28      649.43     51.11 o 
   3   5  17      740.75      821.56     92.51 o 
   4   5  17        3.91      -47.29     62.47 o 
   5   5  17      811.62      720.08     79.01 o 
   6   5  17      636.06      421.40    121.83 o 
  -9   6  17     1011.06      926.21     87.31 o 
  -8   6  17       34.10       55.49     65.12 o 
  -7   6  17     3000.02     3067.66     92.48 o 
  -6   6  17        1.94       73.85     50.14 o 
  -5   6  17      737.84      673.19     59.41 o 
  -4   6  17       96.72      102.39     48.88 o 
  -3   6  17        3.07       55.13     46.96 o 
  -2   6  17     2333.65     2184.21    101.06 o 
  -1   6  17     2078.22     2133.13     70.46 o 
   0   6  17      173.67      164.05     49.87 o 
   1   6  17     3076.37     3255.49     92.76 o 
   2   6  17      105.39      159.55    106.00 o 
   3   6  17        4.07        9.85     51.75 o 
   4   6  17        0.21      -62.40     62.40 o 
   5   6  17        0.74      -60.92     87.82 o 
  -9   7  17      105.38      110.10     82.63 o 
  -8   7  17      968.29      939.02     86.14 o 
  -7   7  17       16.97       50.58     50.88 o 
  -6   7  17     2744.13     2807.23     95.86 o 
  -5   7  17      146.99      120.35     53.27 o 
  -4   7  17       20.07       41.38     48.12 o 
  -3   7  17       13.11        7.45     47.60 o 
  -2   7  17      243.20      246.12     44.02 o 
  -1   7  17      601.36      572.21     50.17 o 
   0   7  17     4121.35     4187.26    112.28 o 
   1   7  17       15.41       -5.50     49.15 o 
   2   7  17      496.75      569.82     58.73 o 
   3   7  17       54.37       73.50     64.19 o 
   4   7  17       32.29       20.59     57.02 o 
   5   7  17       28.47      -24.14     70.58 o 
  -8   8  17        1.61       26.41     67.44 o 
  -7   8  17     1941.76     2283.05    147.90 o 
  -6   8  17       24.71       78.45     52.39 o 
  -5   8  17      436.26      378.08     55.72 o 
  -4   8  17     1058.60     1062.91     66.33 o 
  -3   8  17      344.10      332.33     54.90 o 
  -2   8  17        4.30       -7.55     42.68 o 
  -1   8  17      252.53      234.54     44.23 o 
   0   8  17      215.59      185.79     53.17 o 
   1   8  17     3299.12     3537.97    175.13 o 
   2   8  17      361.29      430.11     80.41 o 
   3   8  17       28.54       43.18     87.74 o 
   4   8  17       43.83        7.36    112.64 o 
   5   8  17       37.98      -25.11     70.23 o 
  -8   9  17      628.64      733.32     85.51 o 
  -7   9  17       45.40       69.36     54.39 o 
  -6   9  17      620.79      654.67     62.69 o 
  -5   9  17      758.42      729.69     67.57 o 
  -4   9  17       99.07      148.73     52.88 o 
  -3   9  17      278.98      228.45     53.12 o 
  -2   9  17        7.85        9.09     44.30 o 
  -1   9  17     1544.59     1464.66     98.06 o 
   0   9  17     3025.55     2937.93    123.12 o 
   1   9  17       28.40       33.15     77.53 o 
   2   9  17      415.45      514.63     80.52 o 
   3   9  17      259.82      305.11    137.60 o 
   4   9  17        3.21      -40.35     66.42 o 
  -8  10  17     1186.09     1171.59    131.02 o 
  -7  10  17      347.14      427.25    113.36 o 
  -6  10  17       63.18      124.12     55.35 o 
  -5  10  17      366.01      327.85     58.44 o 
  -4  10  17      188.78      158.20     54.16 o 
  -3  10  17       29.92       54.14     63.31 o 
  -2  10  17      649.75      655.58     62.30 o 
  -1  10  17      357.73      409.02     60.26 o 
   0  10  17     1341.47     1351.44     75.04 o 
   1  10  17     1641.20     1592.74     69.55 o 
   2  10  17      836.60      904.62     74.78 o 
   3  10  17        3.65       21.49     59.97 o 
   4  10  17       14.55       17.86     83.57 o 
  -7  11  17      112.26      122.62     73.19 o 
  -6  11  17      292.33      364.82     61.58 o 
  -5  11  17      334.43      384.40     60.19 o 
  -4  11  17      473.69      493.56     61.63 o 
  -3  11  17      748.10      758.67     64.76 o 
  -2  11  17     1942.08     1822.93    103.38 o 
  -1  11  17     2638.96     2457.21     90.91 o 
   0  11  17     1962.75     2052.79     96.41 o 
   1  11  17      396.48      375.18     53.85 o 
   2  11  17      138.11      180.63     61.59 o 
   3  11  17       95.36      119.38     76.60 o 
  -7  12  17      159.81      234.47    126.58 o 
  -6  12  17       80.06      118.49     59.25 o 
  -5  12  17      371.39      372.73     61.38 o 
  -4  12  17      200.37      235.44     58.79 o 
  -3  12  17      475.71      434.12     71.17 o 
  -2  12  17      563.28      547.27     56.12 o 
  -1  12  17       17.94       52.15     61.76 o 
   0  12  17      188.40      199.06     67.76 o 
   1  12  17        4.52       20.98     49.04 o 
   2  12  17      704.82      844.89    100.74 o 
   3  12  17      730.74      692.12     90.33 o 
  -6  13  17       84.81      227.99    130.90 o 
  -5  13  17      441.83      486.55     58.83 o 
  -4  13  17     1356.27     1464.48    129.81 o 
  -3  13  17       36.49       49.08     54.06 o 
  -2  13  17     1509.39     1459.29     78.53 o 
  -1  13  17      432.46      414.64     56.38 o 
   0  13  17       59.45       96.62     52.39 o 
   1  13  17      135.72      124.97     70.72 o 
   2  13  17      185.29      221.30     83.94 o 
  -4  14  17        5.61       78.11     59.35 o 
  -3  14  17     1325.97     1499.71     86.37 o 
  -2  14  17       45.23       23.51     77.62 o 
  -1  14  17      177.52      196.63     54.57 o 
   0  14  17       39.93       12.47     56.45 o 
  -8   0  18      223.22      176.35     83.72 o 
  -6   0  18      826.17      745.07     87.97 o 
  -4   0  18     6017.53     6104.35    136.51 o 
  -2   0  18       36.52       72.54     48.66 o 
   0   0  18        5.37      -49.05     51.48 o 
   2   0  18      731.11      887.18     79.77 o 
   4   0  18     3003.40     3249.12    170.48 o 
  -9   1  18       16.85       30.66    112.67 o 
  -8   1  18       13.22      -65.61     89.63 o 
  -7   1  18       12.11      -34.40     46.01 o 
  -6   1  18      444.65      442.18     47.34 o 
  -5   1  18     3201.73     3287.73     77.98 o 
  -4   1  18       96.40      124.03     40.60 o 
  -3   1  18     3261.36     3393.41     72.17 o 
  -2   1  18      825.45      859.24     57.46 o 
  -1   1  18      236.35      295.39     36.98 o 
   0   1  18      166.92      159.53     30.26 o 
   1   1  18      181.33      156.72     39.85 o 
   2   1  18        2.43      -45.21     50.66 o 
   3   1  18     4771.63     4783.40    154.21 o 
   4   1  18       14.93      -63.38     63.38 o 
   5   1  18      863.75      627.19     80.96 o 
  -9   2  18      113.22      140.17     82.24 o 
  -8   2  18       19.33       20.18     56.16 o 
  -7   2  18     1056.79     1130.41    117.28 o 
  -6   2  18      234.04      212.15     48.19 o 
  -5   2  18     1255.71     1245.53     57.14 o 
  -4   2  18     4279.28     4267.09     93.58 o 
  -3   2  18      249.96      241.35     41.27 o 
  -2   2  18      214.58      183.87     38.92 o 
  -1   2  18        9.85       25.77     32.99 o 
   0   2  18      308.18      314.71     36.97 o 
   1   2  18      599.16      688.74     49.13 o 
   2   2  18       81.95       88.11     41.25 o 
   3   2  18       56.09      106.99     54.53 o 
   4   2  18     1759.46     1713.11    106.78 o 
   5   2  18      249.38      115.09     72.83 o 
  -9   3  18      245.47      203.38     81.60 o 
  -8   3  18       35.88       50.30     67.80 o 
  -7   3  18      104.46      121.07     57.66 o 
  -6   3  18     1974.68     1977.69    104.52 o 
  -5   3  18      562.06      566.51     51.65 o 
  -4   3  18        3.63       24.95     42.20 o 
  -3   3  18      822.24      780.83     52.27 o 
  -2   3  18      693.83      770.81     51.11 o 
  -1   3  18      497.63      442.19     47.15 o 
   0   3  18        7.84       40.11     33.61 o 
   1   3  18      142.65      125.37     49.48 o 
   2   3  18      256.99      245.83     45.93 o 
   3   3  18     1810.72     1821.69     77.53 o 
   4   3  18      334.61      242.04     60.28 o 
   5   3  18      489.37      303.62     75.95 o 
  -9   4  18      287.36      311.62     83.35 o 
  -8   4  18      696.32      646.49     63.59 o 
  -7   4  18     1331.39     1482.32     89.47 o 
  -6   4  18      318.22      323.78     75.58 o 
  -5   4  18     1593.39     1668.92     74.95 o 
  -4   4  18      270.99      267.73     47.28 o 
  -3   4  18      476.09      597.02     50.67 o 
  -2   4  18      425.99      503.12     47.45 o 
  -1   4  18      209.61      154.88     37.23 o 
   0   4  18     2070.32     2098.38     66.89 o 
   1   4  18     1223.95     1244.39     96.68 o 
   2   4  18       29.45       18.39     42.94 o 
   3   4  18       73.74      130.38     88.45 o 
   4   4  18      669.09      555.97     85.75 o 
   5   4  18     1205.39     1045.28     92.50 o 
  -9   5  18      739.57      658.15    109.73 o 
  -8   5  18       31.15      105.71     55.01 o 
  -7   5  18     2350.35     2245.72     86.90 o 
  -6   5  18     1354.45     1435.42     73.28 o 
  -5   5  18      218.12      205.66     53.12 o 
  -4   5  18       35.85       53.46     48.90 o 
  -3   5  18       41.48       40.90     42.30 o 
  -2   5  18     2297.56     2254.70     85.89 o 
  -1   5  18     2711.78     2628.17     74.28 o 
   0   5  18      251.33      259.68     52.75 o 
   1   5  18      764.32      781.31     62.05 o 
   2   5  18      956.93      967.16     64.47 o 
   3   5  18        1.81      -64.47     64.47 o 
   4   5  18      306.50      254.37     72.91 o 
   5   5  18      435.70      351.67    114.91 o 
  -8   6  18      957.75     1017.87     74.31 o 
  -7   6  18      232.33      287.84     59.61 o 
  -6   6  18       98.27      103.52     53.87 o 
  -5   6  18      152.90      189.50     53.81 o 
  -4   6  18      197.51      192.54     60.08 o 
  -3   6  18      846.25      825.24     62.20 o 
  -2   6  18     1700.28     1729.76     75.14 o 
  -1   6  18       37.15       30.29     43.06 o 
   0   6  18     3627.88     3666.90     97.74 o 
   1   6  18      645.00      681.78     91.11 o 
   2   6  18        0.46        9.90     54.14 o 
   3   6  18        1.58       -7.38     91.56 o 
   4   6  18        3.09      -13.07    108.69 o 
   5   6  18      333.01      114.45     88.13 o 
  -8   7  18       68.42       11.88     87.72 o 
  -7   7  18      882.42      890.82     67.15 o 
  -6   7  18        0.20       -7.14     77.10 o 
  -5   7  18      419.46      478.84     60.25 o 
  -4   7  18       14.00        7.30     50.55 o 
  -3   7  18        4.59       47.11     57.29 o 
  -2   7  18      393.24      366.16     64.11 o 
  -1   7  18     3844.67     3863.81    200.46 o 
   0   7  18       89.29      176.56     53.15 o 
   1   7  18      396.55      469.97     58.88 o 
   2   7  18       10.53       19.59     51.99 o 
   3   7  18      485.56      471.29     94.84 o 
   4   7  18        0.33      -55.85     88.60 o 
  -8   8  18     1092.08     1094.93    173.49 o 
  -7   8  18        1.51       13.75     55.22 o 
  -6   8  18       60.36      126.91     55.64 o 
  -5   8  18      335.39      419.69     59.67 o 
  -4   8  18       27.84      -12.61     52.02 o 
  -3   8  18      627.78      567.28     60.62 o 
  -2   8  18      884.09      870.37    118.90 o 
  -1   8  18       95.27      129.95     59.86 o 
   0   8  18     3286.95     3421.72    100.33 o 
   1   8  18      202.44      200.13     61.33 o 
   2   8  18       89.75      127.72     56.92 o 
   3   8  18       22.02       18.58     94.23 o 
   4   8  18       24.88      110.35     97.89 o 
  -7   9  18     1431.39     1460.17     79.56 o 
  -6   9  18       31.74       59.13     56.25 o 
  -5   9  18      121.74      103.25     87.99 o 
  -4   9  18      216.38      289.68     58.93 o 
  -3   9  18      131.05       93.02     75.28 o 
  -2   9  18      672.22      691.13     63.19 o 
  -1   9  18     2789.93     2985.11     96.53 o 
   0   9  18       16.26       75.66     57.55 o 
   1   9  18      742.83      847.80     80.68 o 
   2   9  18       15.13       -1.20     71.51 o 
   3   9  18      143.11      161.74    118.53 o 
  -7  10  18      281.81      358.21     69.69 o 
  -6  10  18      192.73      335.17     61.83 o 
  -5  10  18        5.57       18.50     54.82 o 
  -4  10  18      477.25      448.26     61.37 o 
  -3  10  18      528.05      596.19     62.41 o 
  -2  10  18      914.71      810.60     66.51 o 
  -1  10  18      772.27      839.64    106.13 o 
   0  10  18     2246.16     2326.47    151.71 o 
   1  10  18      596.77      683.86     76.75 o 
   2  10  18       64.80      108.74     61.87 o 
   3  10  18      294.69      345.14    129.43 o 
  -6  11  18      116.00      150.79     73.41 o 
  -5  11  18      878.80      856.57     70.38 o 
  -4  11  18      315.35      341.54     62.37 o 
  -3  11  18      289.05      310.38     71.10 o 
  -2  11  18     1089.68     1106.09     72.66 o 
  -1  11  18      182.61      112.79     99.99 o 
   0  11  18       25.34       34.73     72.05 o 
   1  11  18      365.71      489.17     86.23 o 
   2  11  18      266.29      293.62     65.08 o 
  -5  12  18      313.38      335.10     64.49 o 
  -4  12  18      625.50      622.20     78.33 o 
  -3  12  18      418.68      378.56     72.65 o 
  -2  12  18       54.09      112.73     51.97 o 
  -1  12  18      137.54      135.16     60.58 o 
   0  12  18       99.62      102.66     51.37 o 
   1  12  18     1798.57     1858.98    143.39 o 
  -4  13  18       55.46      -88.82     92.25 o 
  -3  13  18      255.20      246.61     62.87 o 
  -2  13  18      467.45      535.77     72.06 o 
  -1  13  18      392.89      323.36     75.91 o 
   0  13  18       49.89      101.97     64.89 o 
  -9   0  19       18.21      105.73    107.88 o 
  -7   0  19     1625.19     1546.69    112.82 o 
  -5   0  19     3923.25     3958.38    196.70 o 
  -3   0  19      492.54      566.63     63.48 o 
  -1   0  19       99.42      125.53     51.27 o 
   1   0  19     1675.53     1709.21    113.47 o 
   3   0  19      547.21      515.31    105.37 o 
  -9   1  19        7.68      -33.36    199.58 o 
  -8   1  19      248.44      249.39     62.70 o 
  -7   1  19      321.63      393.14     57.27 o 
  -6   1  19     1600.70     1460.60     66.90 o 
  -5   1  19       48.42       19.81     42.62 o 
  -4   1  19     2204.47     2224.43     68.67 o 
  -3   1  19     1274.37     1299.10     56.82 o 
  -2   1  19       96.85      115.28     37.74 o 
  -1   1  19      180.22      187.99     37.04 o 
   0   1  19      884.85      954.12     49.72 o 
   1   1  19      358.48      358.34     51.31 o 
   2   1  19     1191.58     1130.29     68.81 o 
   3   1  19       45.72      -23.88     64.13 o 
   4   1  19       12.52      -69.16     69.16 o 
  -9   2  19      314.42       82.71    186.28 o 
  -8   2  19      774.83      810.20     71.67 o 
  -7   2  19      108.12      103.13     83.46 o 
  -6   2  19      180.62      219.48     49.79 o 
  -5   2  19     2185.29     2383.13     78.07 o 
  -4   2  19     1033.46     1005.94     68.62 o 
  -3   2  19       40.66       33.40     41.97 o 
  -2   2  19      131.96      213.53     44.38 o 
  -1   2  19      506.62      589.88     45.66 o 
   0   2  19     2440.46     2550.61     63.12 o 
   1   2  19      468.55      442.68     54.67 o 
   2   2  19        1.63      -53.99     53.99 o 
   3   2  19     1132.69     1178.54    136.63 o 
   4   2  19      260.61      140.35     71.05 o 
  -8   3  19       17.41       99.16     61.79 o 
  -7   3  19      476.89      473.80     61.39 o 
  -6   3  19      320.91      308.19     57.35 o 
  -5   3  19        1.72       30.44     45.69 o 
  -4   3  19      244.29      267.35     47.79 o 
  -3   3  19     1036.76      988.93     61.54 o 
  -2   3  19        1.19      -20.05     41.46 o 
  -1   3  19      272.74      328.93     45.81 o 
   0   3  19      950.94      950.67     64.81 o 
   1   3  19     1101.03     1221.55     94.32 o 
   2   3  19      443.34      381.12     74.02 o 
   3   3  19      717.16      672.51     96.96 o 
   4   3  19      266.21      129.18     86.04 o 
  -8   4  19      250.42      241.32     76.20 o 
  -7   4  19      184.38      225.79     58.52 o 
  -6   4  19      436.21      395.81     59.34 o 
  -5   4  19       86.36       63.11     51.28 o 
  -4   4  19      757.59      833.42     71.83 o 
  -3   4  19       27.10       21.65     56.44 o 
  -2   4  19      101.19      127.96     46.64 o 
  -1   4  19     1210.75     1253.60     75.95 o 
   0   4  19     1607.80     1881.54    156.71 o 
   1   4  19      147.01      106.81     64.19 o 
   2   4  19       21.05       11.55     71.38 o 
   3   4  19      426.81      330.15     68.72 o 
   4   4  19      771.29      771.13    142.78 o 
  -8   5  19      713.67      772.77     73.97 o 
  -7   5  19      409.47      436.14     61.83 o 
  -6   5  19       85.44      125.97     61.99 o 
  -5   5  19       48.21       35.88     52.89 o 
  -4   5  19       29.27       52.68     59.35 o 
  -3   5  19      482.86      485.51     51.20 o 
  -2   5  19     1140.41     1118.12     66.58 o 
  -1   5  19      373.13      355.96     48.95 o 
   0   5  19     1466.31     1540.91     73.16 o 
   1   5  19      410.42      383.73     63.33 o 
   2   5  19        6.86      -75.57     75.57 o 
   3   5  19      164.14       17.07    103.53 o 
   4   5  19      163.02      126.38     77.28 o 
  -8   6  19      244.40      182.33     93.32 o 
  -7   6  19      426.90      556.92     65.12 o 
  -6   6  19      300.82      375.06     60.51 o 
  -5   6  19      254.20      284.56     57.96 o 
  -4   6  19      205.58      245.40     77.88 o 
  -3   6  19      474.08      489.03     85.60 o 
  -2   6  19       54.69      141.11     53.38 o 
  -1   6  19     4420.07     4667.43    113.06 o 
   0   6  19      347.18      293.48     75.16 o 
   1   6  19        1.60       52.78     52.85 o 
   2   6  19       11.72      129.61     68.60 o 
   3   6  19       16.44      -15.84     74.89 o 
   4   6  19       93.55     -106.28    106.28 o 
  -7   7  19        0.88       70.99     58.01 o 
  -6   7  19        9.60       73.71     70.88 o 
  -5   7  19       83.92      162.44     57.37 o 
  -4   7  19        7.07       67.50     53.44 o 
  -3   7  19      161.16      183.10     64.24 o 
  -2   7  19     2123.93     2172.79     84.51 o 
  -1   7  19       45.99       64.25     53.37 o 
   0   7  19     1135.19     1129.24     73.16 o 
   1   7  19       15.35        8.42     69.71 o 
   2   7  19      319.12      403.26     60.63 o 
   3   7  19       46.19       19.52     95.64 o 
  -7   8  19      281.28      408.10     65.06 o 
  -6   8  19       13.42       43.25     56.74 o 
  -5   8  19       29.36      133.05     57.22 o 
  -4   8  19      356.75      395.75     60.56 o 
  -3   8  19      624.14      784.88     66.51 o 
  -2   8  19       59.33       87.88     54.08 o 
  -1   8  19     2629.31     2756.81    154.92 o 
   0   8  19      326.66      344.10     72.17 o 
   1   8  19        2.87       97.89     71.50 o 
   2   8  19        0.02       31.11     75.07 o 
   3   8  19      100.40      124.11    105.03 o 
  -6   9  19      341.94      447.39     64.83 o 
  -5   9  19      355.05      359.12     74.27 o 
  -4   9  19       88.53       66.63     56.33 o 
  -3   9  19     1333.29     1425.25     77.15 o 
  -2   9  19      685.76      668.24     77.78 o 
  -1   9  19       24.08        4.59     54.88 o 
   0   9  19      692.14      779.96    103.96 o 
   1   9  19      167.59      198.63    101.49 o 
   2   9  19       18.47       82.53     90.71 o 
  -6  10  19        6.83       32.93    104.29 o 
  -5  10  19       82.91      111.41     68.55 o 
  -4  10  19      519.12      525.01     65.83 o 
  -3  10  19      515.01      535.80     94.57 o 
  -2  10  19      317.44      386.91     72.66 o 
  -1  10  19     1079.82     1110.41     96.87 o 
   0  10  19      778.78      792.23     71.48 o 
   1  10  19       97.08       35.29     77.31 o 
   2  10  19       18.50       19.89     77.29 o 
  -5  11  19      277.81      295.98     93.33 o 
  -4  11  19        9.09       55.82     60.02 o 
  -3  11  19      625.60      844.35    181.88 o 
  -2  11  19      188.63      165.70     69.73 o 
  -1  11  19       32.49        1.14     59.01 o 
   0  11  19      354.73      467.08     69.03 o 
   1  11  19      439.23      375.61    123.62 o 
  -4  12  19      423.62      248.13    210.73 o 
  -3  12  19      187.10      156.09    265.75 o 
  -2  12  19       18.34       58.05     57.93 o 
  -1  12  19        1.91      -45.58     99.45 o 
  -8   0  20      302.08      361.05    120.11 o 
  -6   0  20     1797.60     1934.83    116.10 o 
  -4   0  20       63.00       52.46     58.63 o 
  -2   0  20      437.30      393.11     60.42 o 
   0   0  20     5859.71     6174.20    156.29 o 
   2   0  20     2913.99     2592.56    147.46 o 
  -8   1  20      143.51      170.77    121.27 o 
  -7   1  20      841.65      968.13    109.18 o 
  -6   1  20      141.90      181.24     65.67 o 
  -5   1  20      416.75      382.61     52.15 o 
  -4   1  20      189.47      219.84     48.03 o 
  -3   1  20     1264.09     1329.00     74.68 o 
  -2   1  20       69.22       99.70     61.04 o 
  -1   1  20      600.66      773.00     62.01 o 
   0   1  20      289.64      457.01     51.72 o 
   1   1  20     3277.83     3515.63     96.76 o 
   2   1  20       28.76      -62.77     62.77 o 
   3   1  20       12.09      -65.69     65.69 o 
  -8   2  20      323.06      366.43     77.61 o 
  -7   2  20        5.42      -36.96     99.43 o 
  -6   2  20     1639.57     1614.77     90.97 o 
  -5   2  20      516.64      658.51     59.24 o 
  -4   2  20       10.97       37.30     46.19 o 
  -3   2  20      238.68      210.20     52.35 o 
  -2   2  20       16.33       44.63     43.95 o 
  -1   2  20      997.40     1122.30     68.46 o 
   0   2  20      668.01      689.62     57.95 o 
   1   2  20      138.79      195.97    122.91 o 
   2   2  20     1435.22     1381.44    163.54 o 
   3   2  20      299.86      168.95     83.05 o 
  -8   3  20      454.53      400.75    126.58 o 
  -7   3  20      215.75      254.86     70.41 o 
  -6   3  20        7.52      128.33     56.40 o 
  -5   3  20      590.18      604.61     64.76 o 
  -4   3  20      160.68      193.15     49.45 o 
  -3   3  20      108.58      156.05     47.03 o 
  -2   3  20     1031.35     1024.35     73.82 o 
  -1   3  20      543.16      595.82     58.80 o 
   0   3  20      818.53     1003.85     74.38 o 
   1   3  20       38.13      -26.41     87.10 o 
   2   3  20      209.67      210.22    143.63 o 
   3   3  20       45.57      -98.13     98.13 o 
  -7   4  20      344.59      323.51     62.91 o 
  -6   4  20      273.23      242.45     60.53 o 
  -5   4  20      972.25     1079.00    106.79 o 
  -4   4  20      476.57      531.79     54.60 o 
  -3   4  20       46.36       78.20     47.46 o 
  -2   4  20      147.58      121.45     52.26 o 
  -1   4  20     1929.56     2117.01     96.62 o 
   0   4  20      285.38      301.96     82.51 o 
   1   4  20       95.94       54.71     72.46 o 
   2   4  20      149.98      129.63    133.11 o 
   3   4  20     1107.70     1179.98    100.91 o 
  -7   5  20      149.95      236.97     62.48 o 
  -6   5  20        0.76       -8.76     55.90 o 
  -5   5  20      338.95      306.63     60.94 o 
  -4   5  20      683.05      804.75     80.79 o 
  -3   5  20      378.77      399.48     58.85 o 
  -2   5  20      401.88      369.60     58.17 o 
  -1   5  20      899.80      983.95     66.01 o 
   0   5  20      367.15      368.23     78.68 o 
   1   5  20       35.33       11.93     63.55 o 
   2   5  20      124.71       33.42    133.66 o 
   3   5  20       21.30      -77.88    130.99 o 
  -7   6  20       51.79       73.02     95.40 o 
  -6   6  20       49.23       75.73     65.07 o 
  -5   6  20      978.21     1083.72     77.01 o 
  -4   6  20      752.73      924.48     70.37 o 
  -3   6  20      153.24      158.58     56.41 o 
  -2   6  20     1542.11     1540.02     76.68 o 
  -1   6  20      182.75      180.46     64.15 o 
   0   6  20       15.65       25.40     62.19 o 
   1   6  20       10.10      -21.04     78.99 o 
   2   6  20        0.59      -35.20     90.03 o 
   3   6  20      297.38      140.25    178.37 o 
  -6   7  20        3.68       -2.44     77.99 o 
  -5   7  20       81.37       37.37     57.01 o 
  -4   7  20        6.07       58.05     56.09 o 
  -3   7  20     1946.63     2303.69    111.98 o 
  -2   7  20       62.24       82.99     77.79 o 
  -1   7  20      571.75      561.72     74.08 o 
   0   7  20       58.54       45.81     79.04 o 
   1   7  20      436.08      558.97     77.91 o 
   2   7  20       60.86      -58.37    158.48 o 
  -6   8  20       29.63      105.40     76.56 o 
  -5   8  20        9.33       59.05     58.92 o 
  -4   8  20      285.14      274.75     96.30 o 
  -3   8  20      578.74      699.30     85.27 o 
  -2   8  20      781.66      865.15    102.15 o 
  -1   8  20       44.37       80.76     98.35 o 
   0   8  20        4.71       76.13    102.43 o 
   1   8  20      367.70      512.88    140.47 o 
   2   8  20      123.05       30.93    172.61 o 
  -5   9  20      245.05      315.98     68.59 o 
  -4   9  20      625.79      655.51     80.07 o 
  -3   9  20      394.21      606.39     80.02 o 
  -2   9  20      119.64       52.22     67.21 o 
  -1   9  20      178.88      199.82     93.15 o 
   0   9  20       64.74       56.01     79.32 o 
   1   9  20       51.74       11.87     84.68 o 
  -4  10  20      132.79      182.45     79.91 o 
  -3  10  20      523.89      519.75     92.11 o 
  -2  10  20      489.78      613.73     94.47 o 
  -1  10  20      645.18      775.93    105.78 o 
   0  10  20      396.08      159.34     83.70 o 
  -7   0  21     1279.63     1501.82    123.35 o 
  -5   0  21      198.30      224.51     86.63 o 
  -3   0  21      145.88      174.48     67.18 o 
  -1   0  21     1087.41     1203.07     86.67 o 
   1   0  21     1864.70     1647.02    191.31 o 
  -7   1  21       15.20      184.90     84.35 o 
  -6   1  21      244.74      342.85     64.69 o 
  -5   1  21      166.73      181.71     65.49 o 
  -4   1  21      708.81      664.66     57.79 o 
  -3   1  21        1.06      -30.27     59.40 o 
  -2   1  21       78.27       78.13     45.91 o 
  -1   1  21      816.62      931.75     72.68 o 
   0   1  21     1492.55     1621.27     80.07 o 
   1   1  21      109.72       66.17    140.25 o 
   2   1  21        6.08     -113.64    113.64 o 
  -7   2  21      706.40      592.50    109.82 o 
  -6   2  21      535.71      593.57     60.73 o 
  -5   2  21      155.33       96.39     51.15 o 
  -4   2  21        4.88       52.10     51.30 o 
  -3   2  21       82.61      199.85     49.76 o 
  -2   2  21      788.42      903.97     58.87 o 
  -1   2  21      783.84      826.44     63.76 o 
   0   2  21        0.58       72.37     75.20 o 
   1   2  21     2033.28     2105.41    149.24 o 
   2   2  21      799.13      671.11    117.14 o 
  -7   3  21        6.53     -166.86    166.86 o 
  -6   3  21      341.92      305.22     63.17 o 
  -5   3  21      535.64      594.25     59.73 o 
  -4   3  21      207.03      233.29     54.86 o 
  -3   3  21     1321.86     1358.65     87.17 o 
  -2   3  21       78.64      161.03     70.56 o 
  -1   3  21      222.40      302.65     64.67 o 
   0   3  21      362.69      408.84     76.69 o 
   1   3  21      361.83      476.76    249.57 o 
   2   3  21      241.81      179.82    104.36 o 
  -6   4  21      828.72      892.23     87.71 o 
  -5   4  21      453.64      538.70     65.27 o 
  -4   4  21      114.56      199.16     52.17 o 
  -3   4  21       75.71      128.70     65.81 o 
  -2   4  21      983.18     1029.24     96.24 o 
  -1   4  21      282.42      360.17     58.36 o 
   0   4  21       24.92       98.75    122.28 o 
   1   4  21      115.13      -13.08    129.87 o 
   2   4  21      794.54      717.11    122.52 o 
  -6   5  21      113.66      104.22     62.19 o 
  -5   5  21     1332.96     1272.18     78.15 o 
  -4   5  21     1290.72     1351.11    104.68 o 
  -3   5  21      285.46      372.61     87.74 o 
  -2   5  21      152.98      211.46     63.00 o 
  -1   5  21      768.83     1005.67     90.99 o 
   0   5  21       76.15      239.50     66.29 o 
   1   5  21      180.49       98.59    104.95 o 
  -6   6  21      159.03     -120.83    184.84 o 
  -5   6  21      553.60      597.94     99.46 o 
  -4   6  21      513.28      585.44     66.69 o 
  -3   6  21     1132.74     1321.09    117.03 o 
  -2   6  21      273.25      284.12     60.63 o 
  -1   6  21       12.54      120.53     66.23 o 
   0   6  21       33.45      160.39    101.42 o 
   1   6  21      240.63      343.03     97.37 o 
  -5   7  21      389.41      378.20    119.49 o 
  -4   7  21     1929.40     2079.30    142.62 o 
  -3   7  21        1.49      106.15     82.22 o 
  -2   7  21       16.06      -38.71     71.07 o 
  -1   7  21        7.37       68.16     90.63 o 
   0   7  21      568.38      726.31     80.42 o 
  -4   8  21       23.27      -49.14     77.12 o 
  -3   8  21      865.27      961.03     74.14 o 
  -2   8  21      171.24      281.40     77.18 o 
  -1   8  21       33.02       74.26    127.48 o 
   0   8  21        0.05        3.60    180.53 o 
  -4   0  22        2.98       56.53     82.12 o 
  -2   0  22     1335.53     1702.36    119.05 o 
  -5   1  22       41.91      108.89     60.55 o 
  -4   1  22        2.21       91.89     54.34 o 
  -3   1  22      150.43      270.36     55.31 o 
  -2   1  22      369.55      581.03     78.48 o 
  -1   1  22     2128.49     2510.25    210.51 o 
   0   1  22      205.28      242.14    221.52 o 
   1   1  22       36.51        1.44    149.60 o 
  -5   2  22       53.67       87.38     55.38 o 
  -4   2  22       64.21      119.73     60.52 o 
  -3   2  22      522.48      521.82     57.27 o 
  -2   2  22     1343.91     1560.82    122.69 o 
  -1   2  22        1.27      114.70     78.28 o 
   0   2  22      223.94      192.08    155.97 o 
  -5   3  22       83.68       55.06     70.33 o 
  -4   3  22      632.71      692.42     61.94 o 
  -3   3  22       52.36       26.60     72.00 o 
  -2   3  22      368.88      369.67     70.91 o 
  -1   3  22      181.87      235.38     99.63 o 
   0   3  22      458.98      512.52     83.08 o 
  -5   4  22       29.45      -21.58    175.49 o 
  -4   4  22      192.58      325.91     72.49 o 
  -3   4  22      880.67      961.99    122.30 o 
  -2   4  22      102.08      162.54     63.94 o 
  -1   4  22        0.47       46.65     64.95 o 
   0   4  22        7.68       60.19     96.37 o 
  -4   5  22      202.69      203.11     79.67 o 
  -3   5  22        5.99       38.45     92.09 o 
  -2   5  22      274.38      333.11     78.76 o 
  -1   5  22       31.43       15.53     91.15 o 
  -3   6  22      167.56     -171.18    171.18 o 
  -2   6  22       79.93     -163.26    163.26 o 
                                                 
